# Supplementary material for: The carbon footprint of the perioperative transurethral resection of bladder tumour pathway
Source: BJU Int. 2024 Jul 25;135(1):78–87. doi: 10.1111/bju.16477 (PMC11628940; doi:10.1111/bju.16477)
Supplement: Supplementary file 1 — Fig. S1. System boundaries. Fig. S2. (a) Heat map showing emissions hotspots per case. (b) Re‐calibrated heat map showing emissions hotspots per case with irrigation solution exluded. Table S1. Inventory of materials. Table S2. Emissions factors. Table S3. Staff inventory. Table S4. Travel data. Table S5. (a–c) Electricity emissions by area. Table S6. (a, b) Gas emissions by area. Table S7. (a, b) Water related emissions by area. Table S8. (a, b) HSDU inventory and reprocessing emissions. [file BJU-135-78-s001.xlsx]

## Sheet: Fig S1. System boundaries
Figure S1. System boundaries

## Sheet: Tab S1. Inventory
Table S1. Inventory of materials. Components labelled 1-6
Item	1	kg	2	kg	3	kg	4	kg	5	kg	6	kg	Cat	Subcat
Patient gown	Cotton	0.148	Polyester	0.148	Weaving polyester	0.148							Patient essentials	Patient essentials
Patient name band	PVC RoW	0.003	Injection moulding RoW	0.003									Patient essentials	Patient essentials
Tape for wedding ring	Viscose	0.0005	Acrylic adhesive RoW	0.0005									Patient essentials	Patient essentials
Blanket	Polyester	1.305	Weaving polyester	1.305									Patient essentials	Patient essentials
Sheet	Cotton	0.4011	Polyester	0.1719	Weaving polyester	0.1719							Patient essentials	Patient essentials
Pillow	Polyester	0.455											Patient essentials	Patient essentials
Pillow case	Cotton	0.0833	Polyester	0.0357	Weaving polyester	0.0357							Patient essentials	Patient essentials
Teds	Polyester	0.035	Polyurethane RoW	0.006	LDPE film RoW	0.003	Injection moulding RoW	0.041	Blow moulding RoW	0.003	Paper	0.04	Patient essentials	Patient essentials
Tape measure	Paper	0.001	LDPE film RoW	0.005	Blow moulding RoW	0.005							Patient essentials	Patient essentials
Wheelchair	Steel	23	Working with steel RoW	23	Polypropylene RoW	2.5	Rubber RoW	2	Injection moulding RoW	2.5			Patient essentials	Patient essentials
Oxygen	Oxygen	0.171492											Anaesthesia_Drugs_ABC	Airway & breathing
NRB mask	PVC RoW	0.069	Injection moulding RoW	0.069	LDPE film RoW	0.004	Blow moulding RoW	0.004					Anaesthesia_Drugs_ABC	Airway & breathing
Venturi mark	PVC RoW	0.06	Injection moulding RoW	0.06	LDPE film RoW	0.004	Blow moulding RoW	0.004					Anaesthesia_Drugs_ABC	Airway & breathing
Hudson mask	PVC RoW	0.074	Injection moulding RoW	0.074	LDPE film RoW	0.004	Blow moulding RoW	0.004					Anaesthesia_Drugs_ABC	Airway & breathing
Nasal cannulae	PVC RoW	0.034	Injection moulding RoW	0.034	LDPE film RoW	0.004	Blow moulding RoW	0.004					Anaesthesia_Drugs_ABC	Airway & breathing
Suction	PVC RoW	0.05	Injection moulding RoW	0.05	LDPE film RoW	0.008	Blow moulding RoW	0.008					Anaesthesia_Drugs_ABC	Airway & breathing
Suction tubing	PVC RoW	0.109	Injection moulding RoW	0.109	LDPE film RoW	0.0054	Blow moulding RoW	0.0054	Paper	0.0033			Anaesthesia_Drugs_ABC	Airway & breathing
Big plate	Ceramic	0.6											Nutrition	Nutrition
Little plate	Ceramic	0.4											Nutrition	Nutrition
Bowl	Ceramic	0.4											Nutrition	Nutrition
Mug	Ceramic	0.3											Nutrition	Nutrition
Knife	Steel	0.041	Working with steel RoW	0.041									Nutrition	Nutrition
Fork	Steel	0.027	Working with steel RoW	0.027									Nutrition	Nutrition
Spoon	Steel	0.032	Working with steel RoW	0.032									Nutrition	Nutrition
Tray	Polycarbonate	0.5	Injection moulding RoW	0.5									Nutrition	Nutrition
Toast	Bread	0.05											Nutrition	Nutrition
Disposable jam	Jam	0.01											Nutrition	Nutrition
Disposable butter	Butter	0.01	Milk	0.01	Paper	0.002							Nutrition	Nutrition
Patient drink (jug water)	HDPE RoW	0.25	Injection moulding RoW	0.25									Nutrition	Nutrition
Tea	Paper	0.003	Tea	0.002									Nutrition	Nutrition
Milk	Milk	0.02											Nutrition	Nutrition
Hot water	Water	0.3											Nutrition	Nutrition
Pulp urinal bottle POSTOP	Pulp RoW	0.041	Cardboard RoW	0.0123									Monitoring_tests	Monitoring_tests
Catheter leg bags	PVC RoW	0.15	LDPE film RoW	0.008	Blow moulding RoW	0.158							Surgical equipment	Catheter equipment
Catheter night bags	PVC RoW	0.2	LDPE film RoW	0.008	Blow moulding RoW	0.208							Surgical equipment	Catheter equipment
Leg bag velcro straps	Polyester	0.014	Weaving polyester	0.014	LDPE film RoW	0.002	Blow moulding RoW	0.002					Surgical equipment	Catheter equipment
Plastic carrier bag	LDPE RoW	0.007	Blow moulding RoW	0.007									Surgical equipment	Catheter equipment
Blanket	Polyester	1.305	Weaving polyester	1.305									Patient essentials	Patient essentials
Sheet	Cotton	0.4011	Polyester	0.1719	Weaving polyester	0.1719							Patient essentials	Patient essentials
Pillow	Polyester	0.455											Patient essentials	Patient essentials
Pillow case	Cotton	0.0833	Polyester	0.0357	Weaving polyester	0.0357							Patient essentials	Patient essentials
Towel	Cotton	0.271											Patient essentials	Patient essentials
Hand Towel	Cotton	0.168											Patient essentials	Patient essentials
Wheelchair	Steel	23	Working with steel RoW	23	Polypropylene RoW	2.5	Rubber RoW	2	Injection moulding RoW	2.5			Patient essentials	Patient essentials
Oxygen	Oxygen	0.171492											Anaesthesia_Drugs_ABC	Airway & breathing
NRB mask	PVC RoW	0.069	Injection moulding RoW	0.069	LDPE film RoW	0.004	Blow moulding RoW	0.004					Anaesthesia_Drugs_ABC	Airway & breathing
Venturi mark	PVC RoW	0.06	Injection moulding RoW	0.06	LDPE film RoW	0.004	Blow moulding RoW	0.004					Anaesthesia_Drugs_ABC	Airway & breathing
Hudson mask	PVC RoW	0.074	Injection moulding RoW	0.074	LDPE film RoW	0.004	Blow moulding RoW	0.004					Anaesthesia_Drugs_ABC	Airway & breathing
Nasal cannulae	PVC RoW	0.034	Injection moulding RoW	0.034	LDPE film RoW	0.004	Blow moulding RoW	0.004					Anaesthesia_Drugs_ABC	Airway & breathing
Big plate	Ceramic	0.6											Nutrition	Nutrition
Little plate	Ceramic	0.4											Nutrition	Nutrition
Bowl	Ceramic	0.4											Nutrition	Nutrition
Mug	Ceramic	0.3											Nutrition	Nutrition
Knife	Steel	0.041	Working with steel RoW	0.041									Nutrition	Nutrition
Fork	Steel	0.027	Working with steel RoW	0.027									Nutrition	Nutrition
Spoon	Steel	0.032	Working with steel RoW	0.032									Nutrition	Nutrition
Tray	Polycarbonate	0.5	Injection moulding RoW	0.5									Nutrition	Nutrition
Patient meal	Food	0.5											Nutrition	Nutrition
Patient drink	Water piped	0.5											Nutrition	Nutrition
Patient gown	Cotton	0.148	Polyester	0.148	Weaving polyester	0.148							Patient essentials	Patient essentials
Patient name band	PVC RoW	0.003	Injection moulding RoW	0.003									Patient essentials	Patient essentials
Tape for wedding ring	Viscose	0.0005	Acrylic adhesive RoW	0.0005									Patient essentials	Patient essentials
Blanket	Polyester	1.305	Weaving polyester	1.305									Patient essentials	Patient essentials
Sheet	Cotton	0.4011	Polyester	0.1719	Weaving polyester	0.1719							Patient essentials	Patient essentials
Pillow	Polyester	0.455											Patient essentials	Patient essentials
Pillow case	Cotton	0.0833	Polyester	0.0357	Weaving polyester	0.0357							Patient essentials	Patient essentials
Oxygen tubing (comes from theatre)	PVC RoW	0.1	Injection moulding RoW	0.1	LDPE film RoW	0.004	Blow moulding RoW	0.004					Anaesthesia_Drugs_ABC	Airway & breathing
Plastic bag for patient belongings	LDPE RoW	0.007	Blow moulding RoW	0.007									Patient essentials	Patient essentials
Slidey sheet	Polyester	0.2682	Weaving polyester	0.2682	Silicone RoW	0.0298	Injection moulding RoW	0.0298					Patient essentials	Patient essentials
Pulp kidney dish patient belongings	Pulp RoW	0.24	Cardboard RoW	0.072									Patient essentials	Patient essentials
Dentures plastic pot	LDPE RoW	0.012	Injection moulding RoW	0.012									Patient essentials	Patient essentials
Pillow	Polyester	0.455											Patient essentials	Patient essentials
Pillow case	Cotton	0.0833	Polyester	0.0357	Weaving polyester	0.0357							Patient essentials	Patient essentials
Blanket	Polyester	1.305	Weaving polyester	1.305									Patient essentials	Patient essentials
Sheet	Cotton	0.4011	Polyester	0.1719	Weaving polyester	0.1719							Patient essentials	Patient essentials
Clear warming plastic sheet	LDPE RoW	0.033	Blow moulding RoW	0.033									Patient essentials	Patient essentials
Bare hugger sheet	LDPE RoW	0.132	Blow moulding RoW	0.132									Patient essentials	Patient essentials
Bare hugger hose	PVC RoW	0.3	Steel production RoW	0.3	Injection moulding RoW	0.3	Working with steel RoW	0.3					Patient essentials	Patient essentials
Bare huggger warming unit	HDPE RoW	3.5	Steel production RoW	3	Electronics	0.5	Injection moulding RoW	3.5	Working with steel RoW	3			Patient essentials	Patient essentials
Facemask	PVC RoW	0.044	Injection moulding RoW	0.044	LDPE film RoW	0.002	Blow moulding RoW	0.002					Anaesthesia_Drugs_ABC	Airway & breathing
Gas hosing	LDPE RoW	0.39	Injection moulding RoW	0.39	LDPE film RoW	0.02	Blow moulding RoW	0.02					Anaesthesia_Drugs_ABC	Airway & breathing
Capnography hosing	PVC RoW	0.1	Injection moulding RoW	0.1	LDPE film RoW	0.01	Blow moulding RoW	0.01					Anaesthesia_Drugs_ABC	Airway & breathing
Filter and catheter mount	LDPE RoW	0.05	Injection moulding RoW	0.05	LDPE film RoW	0.004	Blow moulding RoW	0.004					Anaesthesia_Drugs_ABC	Airway & breathing
LMA second gen (Proseal)	Silicone RoW	0.054	LDPE film RoW	0.004	Blow moulding RoW	0.004	Paper	0.007					Anaesthesia_Drugs_ABC	Airway & breathing
LMA	Silicone RoW	0.054	LDPE film RoW	0.004	Blow moulding RoW	0.004	Paper	0.007					Anaesthesia_Drugs_ABC	Airway & breathing
Paper bag for LMA.proseal to HSDU	Paper	0.006											Anaesthesia_Drugs_ABC	Airway & breathing
LMA kidney dish (pulp)	Pulp RoW	0.24	Cardboard RoW	0.072									Anaesthesia_Drugs_ABC	Airway & breathing
Syringe for LMA (50mL)	Polypropylene RoW	0.0318	Injection moulding RoW	0.0318	LDPE RoW	0.0024	Paper	0.00099	Blow moulding RoW	0.0024			Anaesthesia_Drugs_ABC	Airway & breathing
SYRINGE FOR ET TUBE (20ML)	Polypropylene RoW	0.0122	Injection moulding RoW	0.0122	LDPE RoW	0.00077	Paper	0.00052	Blow moulding RoW	0.00077	Cardboard RoW	0.004047	Anaesthesia_Drugs_ABC	Airway & breathing
Endotracheal tube	PVC RoW	0.021	Injection moulding RoW	0.021	LDPE RoW	0.002	Paper	0.004	Blow moulding RoW	0.002			Anaesthesia_Drugs_ABC	Airway & breathing
Ribbon tie	Cotton	0.005											Anaesthesia_Drugs_ABC	Airway & breathing
Throat pack	Cotton	0.015											Anaesthesia_Drugs_ABC	Airway & breathing
Boogie (reusable)	Polypropylene RoW	0.008	Injection moulding RoW	0.008	LDPE RoW	0.005	Paper	0.005	Blow moulding RoW	0.005			Anaesthesia_Drugs_ABC	Airway & breathing
Boogie (frova disposable, cook)	Polypropylene RoW	0.008	Injection moulding RoW	0.008	LDPE RoW	0.005	Paper	0.005	Blow moulding RoW	0.005			Anaesthesia_Drugs_ABC	Airway & breathing
Sagetech medical gas absorber	HDPE RoW	3	Steel production RoW	2	Injection moulding RoW	3	Working with steel RoW	2	Electronics	0.5			Anaesthesia_Drugs_ABC	Airway & breathing
Guedel airway	HDPE RoW	0.01	LDPE film RoW	0.003	Injection moulding RoW	0.01	Blow moulding RoW	0.003					Anaesthesia_Drugs_ABC	Airway & breathing
Laryngoscope	Steel	0.284	Working with steel RoW	0.284	Electronics	0.02	Li ion battery	0.142					Anaesthesia_Drugs_ABC	Airway & breathing
Airway trolley scissors	Steel	0.012	Working with steel RoW	0.012	Polypropylene RoW	0.005	Injection moulding RoW	0.005	LDPE film RoW	0.004			Anaesthesia_Drugs_ABC	Airway & breathing
Micropore tape	Viscose	0.0005	Acrylic adhesive RoW	0.0005									Anaesthesia_Drugs_ABC	Airway & breathing
Lubricant gel	Glyceryn	0.002	LDPE RoW	0.003									Anaesthesia_Drugs_ABC	Airway & breathing
Green swab	Cotton	0.03											Anaesthesia_Drugs_ABC	Airway & breathing
Depth of anaesthesia electrode	Foam RoW	0.005	Acrylic adhesive RoW	0.001									Anaesthesia_Drugs_ABC	Airway & breathing
Eye ointment	Parafin oil RoW	0.005	LDPE RoW	0.003									Anaesthesia_Drugs_ABC	Airway & breathing
Yanker sucker	LDPE RoW	0.018	Injection moulding RoW	0.018	LDPE film RoW	0.0032	Blow moulding RoW	0.0032	Paper	0.0014			Anaesthesia_Drugs_ABC	Airway & breathing
Suction tubing	PVC RoW	0.109	Injection moulding RoW	0.109	LDPE film RoW	0.0054	Blow moulding RoW	0.0054	Paper	0.0033			Anaesthesia_Drugs_ABC	Airway & breathing
Grey cannula	LDPE RoW	0.00725	Steel production RoW	0.00015	Polyurethane RoW	0.0002	Paper	0.0005	Injection moulding RoW	0.00745	Working with steel RoW	0.005	Anaesthesia_Drugs_ABC	Circulation
Orange cannula	LDPE RoW	0.00725	Steel production RoW	0.00015	Polyurethane RoW	0.0002	Paper	0.0005	Injection moulding RoW	0.00745	Working with steel RoW	0.005	Anaesthesia_Drugs_ABC	Circulation
Green cannula	LDPE RoW	0.00725	Steel production RoW	0.00015	Polyurethane RoW	0.0002	Paper	0.0005	Injection moulding RoW	0.00745	Working with steel RoW	0.005	Anaesthesia_Drugs_ABC	Circulation
Pink cannula	LDPE RoW	0.00725	Steel production RoW	0.00015	Polyurethane RoW	0.0002	Paper	0.0005	Injection moulding RoW	0.00745	Working with steel RoW	0.005	Anaesthesia_Drugs_ABC	Circulation
Blue cannula	LDPE RoW	0.00725	Steel production RoW	0.00015	Polyurethane RoW	0.0002	Paper	0.0005	Injection moulding RoW	0.00745	Working with steel RoW	0.005	Anaesthesia_Drugs_ABC	Circulation
Chlorhexidine wipe	Polyester	0.003	Chlorhexidine 0.5% RoW	0.0005	Paper	0.002	LDPE RoW	0.001	Weaving polyester	0.003			Anaesthesia_Drugs_ABC	Circulation
Torniquet	Silicone RoW	0.005	Injection moulding RoW	0.005	Cardboard RoW	0.0015							Anaesthesia_Drugs_ABC	Circulation
Mefix for cannula	Polyester	0.004	Acrylic adhesive RoW	0.001	Weaving polyester	0.004	Cardboard RoW	0.0015					Anaesthesia_Drugs_ABC	Circulation
Cannula tegaderm	Polyurethane RoW	0.005	Blow moulding RoW	0.005	Acrylic adhesive RoW	0.001	LDPE RoW	0.002	Paper	0.002			Anaesthesia_Drugs_ABC	Circulation
IV giving set w 3 way tap	PVC RoW	0.049	Injection moulding RoW	0.049	Paper	0.002	LDPE film RoW	0.003	Blow moulding RoW	0.003			Anaesthesia_Drugs_ABC	Circulation
Aterial cannula	LDPE RoW	0.00725	Steel production RoW	0.00015	Polyurethane RoW	0.0002	Paper	0.0005	Injection moulding RoW	0.00745	Working with steel RoW	0.005	Anaesthesia_Drugs_ABC	Circulation
Arterial line tubing	PVC RoW	0.087	Injection moulding RoW	0.087	LDPE film RoW	0.004	Paper	0.003	Blow moulding RoW	0.004			Anaesthesia_Drugs_ABC	Circulation
Saline 500mL for art line	PVC RoW	0.05	Saline	0.005	Blow moulding RoW	0.05							Anaesthesia_Drugs_ABC	Circulation
Tegaderm for art line	Polyurethane RoW	0.005	Blow moulding RoW	0.005	Acrylic adhesive RoW	0.001	LDPE RoW	0.002	Paper	0.002			Anaesthesia_Drugs_ABC	Circulation
Chlorhexidine wipe	Polyester	0.003	Chlorhexidine 0.5% RoW	0.0005	Paper	0.002	LDPE RoW	0.001	Weaving polyester	0.003			Anaesthesia_Drugs_ABC	Circulation
Lignocaine 1% 5mL	Lignocaine	5e-05	Glass RoW	0.0075	Cardboard RoW	0.002565	LDPE RoW	0.001					Anaesthesia_Drugs_ABC	Circulation
Orange needle	LDPE RoW	0.001	Steel production RoW	0.0001	LDPE film RoW	0.00023	Paper	0.00011	Injection moulding RoW	0.00123	Working with steel RoW	0.0001	Anaesthesia_Drugs_ABC	Circulation
2mL syringe	Polypropylene RoW	0.0021	Injection moulding RoW	0.0021	LDPE RoW	0.0008	Paper	0.0003	Blow moulding RoW	0.0008	Cardboard RoW	0.00096	Anaesthesia_Drugs_ABC	Circulation
Pressure bag	PVC RoW	0.09	Polyester	0.013	Blow moulding RoW	0.09	Weaving polyester	0.013					Anaesthesia_Drugs_ABC	Circulation
10mL saline line prime	LDPE RoW	0.0036	Saline	0.0001	Injection moulding RoW	0.0036	Cardboard RoW	0.00111					Anaesthesia_Drugs_ABC	Circulation
10mL syringe	Polypropylene RoW	0.0063	Injection moulding RoW	0.0063	LDPE RoW	0.00044	Paper	0.00038	Blow moulding RoW	0.00044	Cardboard RoW	0.002136	Anaesthesia_Drugs_ABC	Circulation
IV saline 1L	PVC RoW	0.082	Saline	0.01	Blow moulding RoW	0.082							Anaesthesia_Drugs_ABC	Drugs
IV saline 500mL	PVC RoW	0.05	Saline	0.005	Blow moulding RoW	0.05							Anaesthesia_Drugs_ABC	Drugs
Hartmanns 1L	PVC RoW	0.082	Saline	0.01	Blow moulding RoW	0.082							Anaesthesia_Drugs_ABC	Drugs
Hartmanns 500mL	PVC RoW	0.05	Saline	0.005	Blow moulding RoW	0.05							Anaesthesia_Drugs_ABC	Drugs
Saline flush for IV drugs 10mL	LDPE RoW	0.0036	Saline	0.0001	Injection moulding RoW	0.0036	Cardboard RoW	0.00111					Anaesthesia_Drugs_ABC	Drugs
Saline syringe (10mL)	Polypropylene RoW	0.0063	Injection moulding RoW	0.0063	LDPE RoW	0.00044	Paper	0.00038	Blow moulding RoW	0.00044	Cardboard RoW	0.002136	Anaesthesia_Drugs_ABC	Drug delivery
Saline label	Paper	0.001	Acrylic adhesive RoW	0.0005									Anaesthesia_Drugs_ABC	Drugs
Paracetamol 500mg PO	Paracetamol HIGHINT	0.0005	Cardboard RoW	0.002	LDPE RoW	0.002	Aluminium	0.0001	Blow moulding RoW	0.002			Anaesthesia_Drugs_ABC	Drugs
Paracetamol 1g IV	Paracetamol HIGHINT	0.001	Glass RoW	0.1	Cardboard RoW	0.002							Anaesthesia_Drugs_ABC	Drugs
Red needle for IV paracetamol	LDPE RoW	0.0016	Steel production RoW	0.0006	LDPE film RoW	0.00023	Paper	0.00011	Injection moulding RoW	0.00183	Working with steel RoW	0.0006	Anaesthesia_Drugs_ABC	Drug delivery
Pregabalin_50mg_PO	Pregabalin HIGHINT	5e-05	Cardboard RoW	0.002	LDPE RoW	0.002	Aluminium	0.0001	Blow moulding RoW	0.002			Anaesthesia_Drugs_ABC	Drugs
Codeine 30mg PO	Codeine	3e-05	Cardboard RoW	0.002	LDPE RoW	0.002	Aluminium	0.0001	Blow moulding RoW	0.002			Anaesthesia_Drugs_ABC	Drugs
Omeprazole PO	Omeprazole HIGHINT	2e-05	Cardboard RoW	0.002	LDPE RoW	0.002	Aluminium	0.0001	Blow moulding RoW	0.002			Anaesthesia_Drugs_ABC	Drugs
Cyclizine 50mg/mL	Cyclizine HIGHINT	5e-05	Glass RoW	0.0019	Cardboard RoW	0.002	LDPE RoW	0.001	Blow moulding RoW	0.001			Anaesthesia_Drugs_ABC	Drugs
Red drawing up needle (cyclizine)	LDPE RoW	0.0016	Steel production RoW	0.0006	LDPE film RoW	0.00023	Paper	0.00011	Injection moulding RoW	0.00183	Working with steel RoW	0.0006	Anaesthesia_Drugs_ABC	Drug delivery
2mL syringe for neat (cyclizine)	Polypropylene RoW	0.0021	Injection moulding RoW	0.0021	LDPE RoW	0.0008	Paper	0.0003	Blow moulding RoW	0.0008	Cardboard RoW	0.00096	Anaesthesia_Drugs_ABC	Drug delivery
Dexamethasone 3.3mg/mL, 2mL	Dexamethasone HIGHINT	3.3e-06	Glass RoW	0.0019	Cardboard RoW	0.002	LDPE RoW	0.001	Blow moulding RoW	0.001			Anaesthesia_Drugs_ABC	Drugs
Red drawing up needle (dex)	LDPE RoW	0.0016	Steel production RoW	0.0006	LDPE film RoW	0.00023	Paper	0.00011	Injection moulding RoW	0.00183	Working with steel RoW	0.0006	Anaesthesia_Drugs_ABC	Drug delivery
2mL syringe for neat (dex)	Polypropylene RoW	0.0021	Injection moulding RoW	0.0021	LDPE RoW	0.0008	Paper	0.0003	Blow moulding RoW	0.0008	Cardboard RoW	0.00096	Anaesthesia_Drugs_ABC	Drug delivery
Fentanyl 100mcg/2mL, 2mL	Fentanyl	1e-07	Glass RoW	0.0019	Cardboard RoW	0.002	LDPE RoW	0.001	Blow moulding RoW	0.001			Anaesthesia_Drugs_ABC	Drugs
Red drawing up needle (fentanyl)	LDPE RoW	0.0016	Steel production RoW	0.0006	LDPE film RoW	0.00023	Paper	0.00011	Injection moulding RoW	0.00183	Working with steel RoW	0.0006	Anaesthesia_Drugs_ABC	Drug delivery
2mL syringe for neat (fentanyl)	Polypropylene RoW	0.0021	Injection moulding RoW	0.0021	LDPE RoW	0.0008	Paper	0.0003	Blow moulding RoW	0.0008	Cardboard RoW	0.00096	Anaesthesia_Drugs_ABC	Drug delivery
10mL syringe for neat or dilute (fentanyl)	Polypropylene RoW	0.0063	Injection moulding RoW	0.0063	LDPE RoW	0.00044	Paper	0.00038	Blow moulding RoW	0.00044	Cardboard RoW	0.002136	Anaesthesia_Drugs_ABC	Drug delivery
Fentanyl 500mcg/10mL, 10mL	Fentanyl	5e-07	Glass RoW	0.0038	Cardboard RoW	0.002	LDPE RoW	0.001	Blow moulding RoW	0.001			Anaesthesia_Drugs_ABC	Drugs
Red drawing up needle (fentanyl)	LDPE RoW	0.0016	Steel production RoW	0.0006	LDPE film RoW	0.00023	Paper	0.00011	Injection moulding RoW	0.00183	Working with steel RoW	0.0006	Anaesthesia_Drugs_ABC	Drug delivery
10mL syringe for neat or dilute (fentanyl)	Polypropylene RoW	0.0063	Injection moulding RoW	0.0063	LDPE RoW	0.00044	Paper	0.00038	Blow moulding RoW	0.00044	Cardboard RoW	0.002136	Anaesthesia_Drugs_ABC	Drug delivery
10mL saline for dilution (fentanyl)	LDPE RoW	0.0036	Saline	0.0001	Injection moulding RoW	0.0036	Cardboard RoW	0.00111					Anaesthesia_Drugs_ABC	Drugs
Gentamicin 80mg/2mL glass vial	Gentamicin HIGHINT	8e-05	Glass RoW	0.0019	Cardboard RoW	0.002	LDPE RoW	0.001	Blow moulding RoW	0.001			Anaesthesia_Drugs_ABC	Drugs
10mL syringe (gent)	Polypropylene RoW	0.0063	Injection moulding RoW	0.0063	LDPE RoW	0.00044	Paper	0.00038	Blow moulding RoW	0.00044	Cardboard RoW	0.002136	Anaesthesia_Drugs_ABC	Drug delivery
Red drawing up needle (gent)	LDPE RoW	0.0016	Steel production RoW	0.0006	LDPE film RoW	0.00023	Paper	0.00011	Injection moulding RoW	0.00183	Working with steel RoW	0.0006	Anaesthesia_Drugs_ABC	Drug delivery
Metoclopramide 10mg PO	Metoclopramide HIGHINT	1e-05	Cardboard RoW	0.002	LDPE RoW	0.002	Aluminium	0.0001	Blow moulding RoW	0.002			Anaesthesia_Drugs_ABC	Drugs
Metoclopramide 5mg/mL, 2mL, IV	Metoclopramide HIGHINT	5e-06	Glass RoW	0.0019	Cardboard RoW	0.002	LDPE RoW	0.001	Blow moulding RoW	0.001			Anaesthesia_Drugs_ABC	Drugs
Red drawing up needle (metoclopramide)	LDPE RoW	0.0016	Steel production RoW	0.0006	LDPE film RoW	0.00023	Paper	0.00011	Injection moulding RoW	0.00183	Working with steel RoW	0.0006	Anaesthesia_Drugs_ABC	Drug delivery
2mL syringe for neat (metoclopramide)	Polypropylene RoW	0.0021	Injection moulding RoW	0.0021	LDPE RoW	0.0008	Paper	0.0003	Blow moulding RoW	0.0008	Cardboard RoW	0.00096	Anaesthesia_Drugs_ABC	Drug delivery
Midazolam 2mg/2mL glass vial	Madazolam	2e-06	Glass RoW	0.0019	Cardboard RoW	0.002	LDPE RoW	0.001	Blow moulding RoW	0.001			Anaesthesia_Drugs_ABC	Drugs
Red drawing up needle (midazolam)	LDPE RoW	0.0016	Steel production RoW	0.0006	LDPE film RoW	0.00023	Paper	0.00011	Injection moulding RoW	0.00183	Working with steel RoW	0.0006	Anaesthesia_Drugs_ABC	Drug delivery
2mL syringe for neat (midazolam)	Polypropylene RoW	0.0021	Injection moulding RoW	0.0021	LDPE RoW	0.0008	Paper	0.0003	Blow moulding RoW	0.0008	Cardboard RoW	0.00096	Anaesthesia_Drugs_ABC	Drug delivery
Oramorph 10mg/5mL	Oramorph	1e-05	Glass RoW	0.01	Cardboard RoW	0.002	LDPE RoW	0.002	Injection moulding RoW	0.002			Anaesthesia_Drugs_ABC	Drugs
Oramorph syringe	Polypropylene RoW	0.0063	Injection moulding RoW	0.0063	LDPE RoW	0.00044	Paper	0.00038	Blow moulding RoW	0.00044	Cardboard RoW	0.002136	Anaesthesia_Drugs_ABC	Drug delivery
Ondansetron 4mg PO	Ondansetron	4e-06	Cardboard RoW	0.002	LDPE RoW	0.002	Aluminium	0.0001	Blow moulding RoW	0.002			Anaesthesia_Drugs_ABC	Drugs
Ondansetron 4mg/2mL, 2mL IV	Ondansetron	4e-06	Glass RoW	0.0019	Cardboard RoW	0.002	LDPE RoW	0.001	Blow moulding RoW	0.001			Anaesthesia_Drugs_ABC	Drugs
Red drawing up needle (ondansetron)	LDPE RoW	0.0016	Steel production RoW	0.0006	LDPE film RoW	0.00023	Paper	0.00011	Injection moulding RoW	0.00183	Working with steel RoW	0.0006	Anaesthesia_Drugs_ABC	Drug delivery
2mL syringe for neat (ondansetron)	Polypropylene RoW	0.0021	Injection moulding RoW	0.0021	LDPE RoW	0.0008	Paper	0.0003	Blow moulding RoW	0.0008	Cardboard RoW	0.00096	Anaesthesia_Drugs_ABC	Drug delivery
Propofol 10mg/mL, 20mL glass vial	Propofol	0.0002	Glass RoW	0.005	Cardboard RoW	0.01	LDPE RoW	0.001	Blow moulding RoW	0.001			Anaesthesia_Drugs_ABC	Drugs
Red drawing up needle (propofol)	LDPE RoW	0.0016	Steel production RoW	0.0006	LDPE film RoW	0.00023	Paper	0.00011	Injection moulding RoW	0.00183	Working with steel RoW	0.0006	Anaesthesia_Drugs_ABC	Drug delivery
20mL syringe for neat (propofol)	Polypropylene RoW	0.0122	Injection moulding RoW	0.0122	LDPE RoW	0.00077	Paper	0.00052	Blow moulding RoW	0.00077	Cardboard RoW	0.004047	Anaesthesia_Drugs_ABC	Drug delivery
Tramadol 100mg/2mL	Tramadol HIGHINT	0.0001	Glass RoW	0.0019	Cardboard RoW	0.002	LDPE RoW	0.001	Blow moulding RoW	0.001			Anaesthesia_Drugs_ABC	Drugs
Red drawing up needle (tramadol)	LDPE RoW	0.0016	Steel production RoW	0.0006	LDPE film RoW	0.00023	Paper	0.00011	Injection moulding RoW	0.00183	Working with steel RoW	0.0006	Anaesthesia_Drugs_ABC	Drug delivery
2mL syringe for neat (tramadol)	Polypropylene RoW	0.0021	Injection moulding RoW	0.0021	LDPE RoW	0.0008	Paper	0.0003	Blow moulding RoW	0.0008	Cardboard RoW	0.00096	Anaesthesia_Drugs_ABC	Drug delivery
Magnesium 5g/10mL vial	Magnesium HIGHINT	0.005	Glass RoW	0.0038	Cardboard RoW	0.002	LDPE RoW	0.001	Blow moulding RoW	0.001			Anaesthesia_Drugs_ABC	Drugs
Magnesium syringe (10mL)	Polypropylene RoW	0.0063	Injection moulding RoW	0.0063	LDPE RoW	0.00044	Paper	0.00038	Blow moulding RoW	0.00044	Cardboard RoW	0.002136	Anaesthesia_Drugs_ABC	Drug delivery
Red drawing up needle (magnesium)	LDPE RoW	0.0016	Steel production RoW	0.0006	LDPE film RoW	0.00023	Paper	0.00011	Injection moulding RoW	0.00183	Working with steel RoW	0.0006	Anaesthesia_Drugs_ABC	Drug delivery
Saline for magnesium (10mL)	LDPE RoW	0.0036	Saline	0.0001	Injection moulding RoW	0.0036	Cardboard RoW	0.00111					Anaesthesia_Drugs_ABC	Drugs
Metaraminol infusion 10mg/mL, 1mL vial	Metaraminol HIGHINT	1e-05	Glass RoW	0.0019	Cardboard RoW	0.002	LDPE RoW	0.001	Blow moulding RoW	0.001			Anaesthesia_Drugs_ABC	Drugs
20mL syringe	Polypropylene RoW	0.0122	Injection moulding RoW	0.0122	LDPE RoW	0.00077	Paper	0.00052	Blow moulding RoW	0.00077	Cardboard RoW	0.004047	Anaesthesia_Drugs_ABC	Drug delivery
10mL syringe (metaraminol)	Polypropylene RoW	0.0063	Injection moulding RoW	0.0063	LDPE RoW	0.00044	Paper	0.00038	Blow moulding RoW	0.00044	Cardboard RoW	0.002136	Anaesthesia_Drugs_ABC	Drug delivery
10mL saline for metaraminol	LDPE RoW	0.0036	Saline	0.0001	Injection moulding RoW	0.0036	Cardboard RoW	0.00111					Anaesthesia_Drugs_ABC	Drugs
Drawing up filter needle (metaraminol)	LDPE RoW	0.0016	Steel production RoW	0.0006	LDPE film RoW	0.00023	Paper	0.00011	Injection moulding RoW	0.00183	Working with steel RoW	0.0006	Anaesthesia_Drugs_ABC	Drug delivery
ketamine 50mg/mL, 10mL	Ketamine	0.0005	Glass RoW	0.0038	Cardboard RoW	0.002	LDPE RoW	0.001	Blow moulding RoW	0.001			Anaesthesia_Drugs_ABC	Drugs
Red drawing up needle (ketamine)	LDPE RoW	0.0016	Steel production RoW	0.0006	LDPE film RoW	0.00023	Paper	0.00011	Injection moulding RoW	0.00183	Working with steel RoW	0.0006	Anaesthesia_Drugs_ABC	Drug delivery
10mL syringe (ketamine)	Polypropylene RoW	0.0063	Injection moulding RoW	0.0063	LDPE RoW	0.00044	Paper	0.00038	Blow moulding RoW	0.00044	Cardboard RoW	0.002136	Anaesthesia_Drugs_ABC	Drug delivery
10mL saline for dilution (ketamine)	LDPE RoW	0.0036	Saline	0.0001	Injection moulding RoW	0.0036	Cardboard RoW	0.00111					Anaesthesia_Drugs_ABC	Drugs
Fentanyl 100mcg/2mL, 2mL	Fentanyl	2e-07	Glass RoW	0.0019	Cardboard RoW	0.002	LDPE RoW	0.001	Blow moulding RoW	0.001			Anaesthesia_Drugs_ABC	Drugs
10mL saline for fentanyl	LDPE RoW	0.0036	Saline	0.0001	Injection moulding RoW	0.0036	Cardboard RoW	0.00111					Anaesthesia_Drugs_ABC	Drugs
10mL syringe	Polypropylene RoW	0.0063	Injection moulding RoW	0.0063	LDPE RoW	0.00044	Paper	0.00038	Blow moulding RoW	0.00044	Cardboard RoW	0.002136	Anaesthesia_Drugs_ABC	Circulation
Blue drawing up needle	LDPE RoW	0.0025	Steel production RoW	0.0002	LDPE film RoW	0.0027	Paper	0.00029	Injection moulding RoW	0.0052	Working with steel RoW	0.0002	Anaesthesia_Drugs_ABC	Drug delivery
Red non-filter needle	LDPE RoW	0.0016	Steel production RoW	0.0006	LDPE film RoW	0.00023	Paper	0.00011	Injection moulding RoW	0.00183	Working with steel RoW	0.0006	Anaesthesia_Drugs_ABC	Drug delivery
Morphine 10mg/mL, 1mL	Morphine	1e-05	Glass RoW	0.0019	Cardboard RoW	0.002	LDPE RoW	0.001	Blow moulding RoW	0.001			Anaesthesia_Drugs_ABC	Drugs
10mL saline for morphine	LDPE RoW	0.0036	Saline	0.0001	Injection moulding RoW	0.0036	Cardboard RoW	0.00111					Anaesthesia_Drugs_ABC	Drugs
10mL syringe	Polypropylene RoW	0.0063	Injection moulding RoW	0.0063	LDPE RoW	0.00044	Paper	0.00038	Blow moulding RoW	0.00044	Cardboard RoW	0.002136	Anaesthesia_Drugs_ABC	Circulation
Blue drawing up needle	LDPE RoW	0.0025	Steel production RoW	0.0002	LDPE film RoW	0.0027	Paper	0.00029	Injection moulding RoW	0.0052	Working with steel RoW	0.0002	Anaesthesia_Drugs_ABC	Drug delivery
Red non-filter needle	LDPE RoW	0.0016	Steel production RoW	0.0006	LDPE film RoW	0.00023	Paper	0.00011	Injection moulding RoW	0.00183	Working with steel RoW	0.0006	Anaesthesia_Drugs_ABC	Drug delivery
Oxycodone 10mg/2mL, 2mL	Oxycodone	2e-05	Glass RoW	0.0019	Cardboard RoW	0.002	LDPE RoW	0.001	Blow moulding RoW	0.001			Anaesthesia_Drugs_ABC	Drugs
10mL saline for oxycodone	LDPE RoW	0.0036	Saline	0.0001	Injection moulding RoW	0.0036	Cardboard RoW	0.00111					Anaesthesia_Drugs_ABC	Drugs
10mL syringe	Polypropylene RoW	0.0063	Injection moulding RoW	0.0063	LDPE RoW	0.00044	Paper	0.00038	Blow moulding RoW	0.00044	Cardboard RoW	0.002136	Anaesthesia_Drugs_ABC	Circulation
Blue drawing up needle	LDPE RoW	0.0025	Steel production RoW	0.0002	LDPE film RoW	0.0027	Paper	0.00029	Injection moulding RoW	0.0052	Working with steel RoW	0.0002	Anaesthesia_Drugs_ABC	Drug delivery
Red non-filter needle	LDPE RoW	0.0016	Steel production RoW	0.0006	LDPE film RoW	0.00023	Paper	0.00011	Injection moulding RoW	0.00183	Working with steel RoW	0.0006	Anaesthesia_Drugs_ABC	Drug delivery
Ondansetron 4mg/2mL, 2mL IV	Ondansetron	8e-06	Glass RoW	0.0019	Cardboard RoW	0.002	LDPE RoW	0.001	Blow moulding RoW	0.001			Anaesthesia_Drugs_ABC	Drugs
10mL saline for ondansetron	LDPE RoW	0.0036	Saline	0.0001	Injection moulding RoW	0.0036	Cardboard RoW	0.00111					Anaesthesia_Drugs_ABC	Drugs
10mL syringe	Polypropylene RoW	0.0063	Injection moulding RoW	0.0063	LDPE RoW	0.00044	Paper	0.00038	Blow moulding RoW	0.00044	Cardboard RoW	0.002136	Anaesthesia_Drugs_ABC	Circulation
Blue drawing up needle	LDPE RoW	0.0025	Steel production RoW	0.0002	LDPE film RoW	0.0027	Paper	0.00029	Injection moulding RoW	0.0052	Working with steel RoW	0.0002	Anaesthesia_Drugs_ABC	Drug delivery
Red non-filter needle	LDPE RoW	0.0016	Steel production RoW	0.0006	LDPE film RoW	0.00023	Paper	0.00011	Injection moulding RoW	0.00183	Working with steel RoW	0.0006	Anaesthesia_Drugs_ABC	Drug delivery
Cyclizine 50mg/mL,1mL	Cyclizine HIGHINT	5e-05	Glass RoW	0.0019	Cardboard RoW	0.002	LDPE RoW	0.001	Blow moulding RoW	0.001			Anaesthesia_Drugs_ABC	Drugs
2mL syringe for drawing up cyclizine	Polypropylene RoW	0.0021	Injection moulding RoW	0.0021	LDPE RoW	0.0008	Paper	0.0003	Blow moulding RoW	0.0008	Cardboard RoW	0.00096	Anaesthesia_Drugs_ABC	Drug delivery
Blue drawing up needle	LDPE RoW	0.0025	Steel production RoW	0.0002	LDPE film RoW	0.0027	Paper	0.00029	Injection moulding RoW	0.0052	Working with steel RoW	0.0002	Anaesthesia_Drugs_ABC	Drug delivery
100mL saline for cyclizine	LDPE RoW	0.0036	Saline	0.0001	Injection moulding RoW	0.0036	Cardboard RoW	0.00111					Anaesthesia_Drugs_ABC	Drugs
Hyoscine butylbromide 20mg/mL, 1mL	Hyoscine HIGHINT	2e-05	Glass RoW	0.0019	Cardboard RoW	0.002	LDPE RoW	0.001	Blow moulding RoW	0.001			Anaesthesia_Drugs_ABC	Drugs
10mL saline for buscopan	LDPE RoW	0.0036	Saline	0.0001	Injection moulding RoW	0.0036	Cardboard RoW	0.00111					Anaesthesia_Drugs_ABC	Drugs
10mL syringe	Polypropylene RoW	0.0063	Injection moulding RoW	0.0063	LDPE RoW	0.00044	Paper	0.00038	Blow moulding RoW	0.00044	Cardboard RoW	0.002136	Anaesthesia_Drugs_ABC	Circulation
Blue drawing up needle	LDPE RoW	0.0025	Steel production RoW	0.0002	LDPE film RoW	0.0027	Paper	0.00029	Injection moulding RoW	0.0052	Working with steel RoW	0.0002	Anaesthesia_Drugs_ABC	Drug delivery
Red non-filter needle	LDPE RoW	0.0016	Steel production RoW	0.0006	LDPE film RoW	0.00023	Paper	0.00011	Injection moulding RoW	0.00183	Working with steel RoW	0.0006	Anaesthesia_Drugs_ABC	Drug delivery
Buscopan 20mg tablets	Buscopan HIGHINT	2e-05	Cardboard RoW	0.002	LDPE RoW	0.002	Aluminium	0.0001	Blow moulding RoW	0.002			Anaesthesia_Drugs_ABC	Drugs
Oramorph 10mg/5mL PO	Oramorph	1e-05	Glass RoW	0.01	Cardboard RoW	0.002	LDPE RoW	0.002	Injection moulding RoW	0.002			Anaesthesia_Drugs_ABC	Drugs
Oramorph syringe	Polypropylene RoW	0.0063	Injection moulding RoW	0.0063	LDPE RoW	0.00044	Paper	0.00038	Blow moulding RoW	0.00044	Cardboard RoW	0.002136	Anaesthesia_Drugs_ABC	Drug delivery
Oxycodone 5mg/5mL PO	Oramorph	5e-06	Glass RoW	0.01	Cardboard RoW	0.002	LDPE RoW	0.002	Injection moulding RoW	0.002			Anaesthesia_Drugs_ABC	Drugs
Oxycodone syringe	Polypropylene RoW	0.0063	Injection moulding RoW	0.0063	LDPE RoW	0.00044	Paper	0.00038	Blow moulding RoW	0.00044	Cardboard RoW	0.002136	Anaesthesia_Drugs_ABC	Drug delivery
Metaraminol bolus 10mg/mL, 1mL vial	Metaraminol HIGHINT	1e-05	Glass RoW	0.0019	Cardboard RoW	0.002	LDPE RoW	0.001	Blow moulding RoW	0.001			Anaesthesia_Drugs_ABC	Drugs
Saline for metaraminol (20mL)	LDPE RoW	0.006	Saline	0.0002	Injection moulding RoW	0.006	Cardboard RoW	0.00186					Anaesthesia_Drugs_ABC	Drugs
Drawing up filter needle (metaraminol)	LDPE RoW	0.0016	Steel production RoW	0.0006	LDPE film RoW	0.00023	Paper	0.00011	Injection moulding RoW	0.00183	Working with steel RoW	0.0006	Anaesthesia_Drugs_ABC	Drug delivery
20mL syringe for metaraminol	Polypropylene RoW	0.0122	Injection moulding RoW	0.0122	LDPE RoW	0.00077	Paper	0.00052	Blow moulding RoW	0.00077	Cardboard RoW	0.004047	Anaesthesia_Drugs_ABC	Drug delivery
Metaraminol bolus label	Paper	0.0001	Acrylic adhesive RoW	0.0005									Anaesthesia_Drugs_ABC	Drug delivery
Ephedrine 30mg/mL, 1mL	Ephedrine	3e-05	Glass RoW	0.0019	Cardboard RoW	0.002	LDPE RoW	0.001	Blow moulding RoW	0.001			Anaesthesia_Drugs_ABC	Drugs
10mL ephedrine syringe	Polypropylene RoW	0.0063	Injection moulding RoW	0.0063	LDPE RoW	0.00044	Paper	0.00038	Blow moulding RoW	0.00044	Cardboard RoW	0.002136	Anaesthesia_Drugs_ABC	Drug delivery
Drawing up filter needle (ephedrine)	LDPE RoW	0.0016	Steel production RoW	0.0006	LDPE film RoW	0.00023	Paper	0.00011	Injection moulding RoW	0.00183	Working with steel RoW	0.0006	Anaesthesia_Drugs_ABC	Drug delivery
Saline for ephedrine (10mL)	LDPE RoW	0.0036	Saline	0.0001	Injection moulding RoW	0.0036	Cardboard RoW	0.00111					Anaesthesia_Drugs_ABC	Drugs
Ephedrine label	Paper	0.001	Acrylic adhesive RoW	0.0005									Anaesthesia_Drugs_ABC	Drug delivery
Suxamethonium 50mg/mL, 2mL	Suxamethonium	0.0001	Glass RoW	0.0019	Cardboard RoW	0.002	LDPE RoW	0.001	Blow moulding RoW	0.001			Anaesthesia_Drugs_ABC	Drugs
2mL sux syringe	Polypropylene RoW	0.0021	Injection moulding RoW	0.0021	LDPE RoW	0.0008	Paper	0.0003	Blow moulding RoW	0.0008	Cardboard RoW	0.00096	Anaesthesia_Drugs_ABC	Drug delivery
Drawing up filter needle (sux)	LDPE RoW	0.0016	Steel production RoW	0.0006	LDPE film RoW	0.00023	Paper	0.00011	Injection moulding RoW	0.00183	Working with steel RoW	0.0006	Anaesthesia_Drugs_ABC	Drug delivery
Sux label	Paper	0.001	Acrylic adhesive RoW	0.0005									Anaesthesia_Drugs_ABC	Drug delivery
Atracurium 10mg/mL, 5mL	Atracurium HIGHINT	1e-05	Glass RoW	0.0038	Cardboard RoW	0.002	LDPE RoW	0.001	Blow moulding RoW	0.001			Anaesthesia_Drugs_ABC	Drugs
5mL atracurium syringe	Polypropylene RoW	0.0042	Injection moulding RoW	0.0042	LDPE RoW	0.0003	Paper	0.00033	Blow moulding RoW	0.0003	Cardboard RoW	0.001449	Anaesthesia_Drugs_ABC	Drug delivery
Drawing up filter needle (atracurium)	LDPE RoW	0.0016	Steel production RoW	0.0006	LDPE film RoW	0.00023	Paper	0.00011	Injection moulding RoW	0.00183	Working with steel RoW	0.0006	Anaesthesia_Drugs_ABC	Drug delivery
Atracurium label	Paper	0.001	Acrylic adhesive RoW	0.0005									Anaesthesia_Drugs_ABC	Drug delivery
Atropine 1mg/5mL, 5mL prefilled	Polypropylene RoW	0.01	LDPE RoW	0.015	Atropine HIGHINT	1e-06	Injection moulding RoW	0.01	Blow moulding RoW	0.015			Anaesthesia_Drugs_ABC	Drugs
Propofol 10mg/mL, 20mL glass vial	Propofol	0.0002	Glass RoW	0.03	LDPE RoW	0.005	Cardboard RoW	0.01	Blow moulding RoW	0.005			Anaesthesia_Drugs_ABC	Drugs
10mL propofol syringe	Polypropylene RoW	0.0063	Injection moulding RoW	0.0063	LDPE RoW	0.00044	Paper	0.00038	Blow moulding RoW	0.00044	Cardboard RoW	0.002136	Anaesthesia_Drugs_ABC	Drug delivery
Drawing up filter needle (propofol)	LDPE RoW	0.0016	Steel production RoW	0.0006	LDPE film RoW	0.00023	Paper	0.00011	Injection moulding RoW	0.00183	Working with steel RoW	0.0006	Anaesthesia_Drugs_ABC	Drug delivery
Propofol label	Paper	0.001	Acrylic adhesive RoW	0.0005									Anaesthesia_Drugs_ABC	Drug delivery
Glycopyrrolate and neostigmine 0.5mg/2.5mg/mL, 1mL	Glycopyrrolate	5e-07	Glass RoW	0.0019	Cardboard RoW	0.002	LDPE RoW	0.001	Blow moulding RoW	0.001	Neostigmine	2.5e-06	Anaesthesia_Drugs_ABC	Drugs
2mL glycopyrrolate syringe	Polypropylene RoW	0.0021	Injection moulding RoW	0.0021	LDPE RoW	0.0008	Paper	0.0003	Blow moulding RoW	0.0008	Cardboard RoW	0.00096	Anaesthesia_Drugs_ABC	Drug delivery
Oxygen	Oxygen	0.171492											Anaesthesia_Drugs_ABC	Airway & breathing
Sevoflurane	Sevoflurane	0.00506667											Anaesthesia_Drugs_ABC	Anaesthetic agents
Oxygen	Oxygen	0.171492											Anaesthesia_Drugs_ABC	Airway & breathing
Sevoflurane	Sevoflurane	0.0113704											Anaesthesia_Drugs_ABC	Anaesthetic agents
Propofol 1%, 100mL	Propofol	0.001	Glass RoW	0.1	Cardboard RoW	0.01							Anaesthesia_Drugs_ABC	Anaesthetic agents
Alfentanil_1mg/2mL_2mL	Alfentanil MEDINT	1e-06	Glass RoW	0.0019	Cardboard RoW	0.002	LDPE RoW	0.001	Blow moulding RoW	0.001			Anaesthesia_Drugs_ABC	Anaesthetic agents
Y connector for cannula prop + saline	Polypropylene RoW	0.01	LDPE film RoW	0.002	Paper	0.002	Injection moulding RoW	0.01	Blow moulding RoW	0.002			Anaesthesia_Drugs_ABC	Anaesthetic agents
Pressure extension line (for prop)	PVC RoW	0.04	LDPE film RoW	0.002	Paper	0.0015	Injection moulding RoW	0.04	Blow moulding RoW	0.002			Anaesthesia_Drugs_ABC	Anaesthetic agents
Red filter needle	LDPE RoW	0.0016	Steel production RoW	0.0006	LDPE film RoW	0.00023	Paper	0.00011	Injection moulding RoW	0.00183	Working with steel RoW	0.0006	Anaesthesia_Drugs_ABC	Anaesthetic agents
50mL syringe	Polypropylene RoW	0.0318	Injection moulding RoW	0.0318	LDPE RoW	0.0024	Paper	0.00099	Blow moulding RoW	0.0024			Anaesthesia_Drugs_ABC	Anaesthetic agents
Red syringe cap	Polypropylene RoW	0.0004	LDPE film RoW	0.00023	Paper	7e-05	Injection moulding RoW	0.0004	Blow moulding RoW	0.00023			Anaesthesia_Drugs_ABC	Anaesthetic agents
Dual lumen pressure extension TIVA line	PVC RoW	0.049	LDPE film RoW	0.002	Paper	0.0015	Injection moulding RoW	0.049	Blow moulding RoW	0.002			Anaesthesia_Drugs_ABC	Anaesthetic agents
Infusion pump	HDPE RoW	1	Steel production RoW	1.2	Electronics	0.4	Injection moulding RoW	1	Working with steel RoW	1.2			Anaesthesia_Drugs_ABC	Anaesthetic agents
Rocuronium 50mg/5mL_5mL	Rocuronium	5e-05	Glass RoW	0.0038	Cardboard RoW	0.002	LDPE RoW	0.001	Blow moulding RoW	0.001			Anaesthesia_Drugs_ABC	Drugs
Fentanyl 100mcg/2mL, 2mL	Fentanyl	2e-07	Glass RoW	0.0019	Cardboard RoW	0.002	LDPE RoW	0.001	Blow moulding RoW	0.001			Anaesthesia_Drugs_ABC	Drugs
2mL fentanyl syringe	Polypropylene RoW	0.0021	Injection moulding RoW	0.0021	LDPE RoW	0.0008	Paper	0.0003	Blow moulding RoW	0.0008	Cardboard RoW	0.00096	Anaesthesia_Drugs_ABC	Anaesthetic agents
spinal pack packaging	LDPE film RoW	0.008	Paper	0.005	Blow moulding RoW	0.008							Anaesthesia_Drugs_ABC	Anaesthetic agents
Adhesive drape with hole	Polyester	0.045	Acrylic adhesive RoW	0.0005	Paper	0.002	Weaving polyester	0.045					Anaesthesia_Drugs_ABC	Anaesthetic agents
Non-adhesive drape	Polyester	0.045	Weaving polyester	0.045									Anaesthesia_Drugs_ABC	Anaesthetic agents
Cardboard tray	Cardboard RoW	0.025											Anaesthesia_Drugs_ABC	Anaesthetic agents
Tissue paper	Paper	0.01											Anaesthesia_Drugs_ABC	Anaesthetic agents
3mL syringe	Polypropylene RoW	0.0042	Injection moulding RoW	0.0042									Anaesthesia_Drugs_ABC	Anaesthetic agents
5mL syringe	Polypropylene RoW	0.0042	Injection moulding RoW	0.0042	LDPE RoW	0.0003	Paper	0.00033	Blow moulding RoW	0.0003	Cardboard RoW	0.001449	Anaesthesia_Drugs_ABC	Anaesthetic agents
10mL syringe	Polypropylene RoW	0.0063	Injection moulding RoW	0.0063									Anaesthesia_Drugs_ABC	Circulation
Orange needle	LDPE RoW	0.001	Steel production RoW	0.0001	LDPE film RoW	0.00023	Paper	0.00011	Injection moulding RoW	0.00123	Working with steel RoW	0.0001	Anaesthesia_Drugs_ABC	Circulation
Blue needle	LDPE RoW	0.0025	Steel production RoW	0.0002	LDPE film RoW	0.0027	Paper	0.00029	Injection moulding RoW	0.0052	Working with steel RoW	0.0002	Anaesthesia_Drugs_ABC	Anaesthetic agents
Gauze	Cotton	0.006											Anaesthesia_Drugs_ABC	Anaesthetic agents
Cotton balls	Cotton	0.006											Anaesthesia_Drugs_ABC	Anaesthetic agents
Spinal introducer needle	LDPE RoW	0.0032	Steel production RoW	0.0012	Injection moulding RoW	0.0032	Working with steel RoW	0.0012					Anaesthesia_Drugs_ABC	Anaesthetic agents
spinal needle	LDPE RoW	0.0024	Steel production RoW	0.001	Injection moulding RoW	0.0024	Working with steel RoW	0.001					Anaesthesia_Drugs_ABC	Anaesthetic agents
spinal needle (individually packed)	LDPE RoW	0.0024	Steel production RoW	0.001	LDPE film RoW	0.001	Paper	0.001	Injection moulding RoW	0.0034	Working with steel RoW	0.001	Anaesthesia_Drugs_ABC	Anaesthetic agents
Blue drape clip	LDPE RoW	0.006	Injection moulding RoW	0.006									Anaesthesia_Drugs_ABC	Anaesthetic agents
Small gallipot	LDPE RoW	0.003	Injection moulding RoW	0.003									Anaesthesia_Drugs_ABC	Anaesthetic agents
Red needle	LDPE RoW	0.0016	Steel production RoW	0.0006	LDPE film RoW	0.00023	Paper	0.00011	Injection moulding RoW	0.00183	Working with steel RoW	0.0006	Anaesthesia_Drugs_ABC	Anaesthetic agents
Gloves (surgical)	Nitrile butadiene RoW	0.021	LDPE film RoW	0.005	Blow moulding RoW	0.026	Paper	0.0057	Cardboard RoW	0.00951			Anaesthesia_Drugs_ABC	Anaesthetic agents
Disposable theatre gown	Polyester	0.14	LDPE film RoW	0.01	Paper	0.01	Weaving polyester	0.14	Blow moulding RoW	0.01	Paper	0.16	Anaesthesia_Drugs_ABC	Anaesthetic agents
hydrex prep	Chlorhexidine 0.5% RoW	0.005	LDPE RoW	0.005									Anaesthesia_Drugs_ABC	Anaesthetic agents
opsite spray (100mL container)	Isopropyl alcohol RoW	0.005	LDPE RoW	0.005	Aluminium	0.0025							Anaesthesia_Drugs_ABC	Anaesthetic agents
1% lidocaine	Lignocaine	0.0001	Glass RoW	0.0038	Cardboard RoW	0.002	LDPE RoW	0.001	Blow moulding RoW	0.001			Anaesthesia_Drugs_ABC	Anaesthetic agents
Diamorphine 5mg powder	Diamorphine	5e-06	Glass RoW	0.0038	Cardboard RoW	0.002	LDPE RoW	0.001	Blow moulding RoW	0.001			Anaesthesia_Drugs_ABC	Anaesthetic agents
Bupivacaine	Bupivacaine	5e-05	Glass RoW	0.0038	Cardboard RoW	0.002	LDPE RoW	0.001	Blow moulding RoW	0.001			Anaesthesia_Drugs_ABC	Anaesthetic agents
Saline for spinal (10mL)	LDPE RoW	0.0036	Saline	0.0001	Injection moulding RoW	0.0036	Cardboard RoW	0.00111					Anaesthesia_Drugs_ABC	Anaesthetic agents
Chloraprep	LDPE RoW	0.007	Glass RoW	0.001	Chlorhexidine 0.5% RoW	0.002	LDPE film RoW	0.003	Injection moulding RoW	0.007	Blow moulding RoW	0.003	Anaesthesia_Drugs_ABC	Anaesthetic agents
Thermometer	HDPE RoW	0.3	Electronics	0.04									Monitoring_tests	Monitoring_tests
Temp probe cover (pre+post-op)	LDPE RoW	0.001	Injection moulding RoW	0.001	Cardboard RoW	0.0003							Monitoring_tests	Monitoring_tests
Thermometer	HDPE RoW	0.3	Electronics	0.04									Monitoring_tests	Monitoring_tests
Temperature probe cover	LDPE RoW	0.001	Injection moulding RoW	0.001	Cardboard RoW	0.0003							Monitoring_tests	Monitoring_tests
Pulp urine test container PREOP	Pulp RoW	0.041	Cardboard RoW	0.0123									Monitoring_tests	Monitoring_tests
Dipstick test	Polycarbonate	0.006	LDPE RoW	0.001	Injection moulding RoW	0.007							Monitoring_tests	Monitoring_tests
Lateral flow test	Polycarbonate	0.05	Paper	0.001	Cardboard RoW	0.0153	Injection moulding RoW	0.05					Monitoring_tests	Monitoring_tests
CBG machine + case	HDPE RoW	0.8	Injection moulding RoW	0.8	Electronics	0.004							Monitoring_tests	Monitoring_tests
CBG finger prick	HDPE RoW	0.003	Steel production RoW	0.001	Injection moulding RoW	0.003	Working with steel RoW	0.001					Monitoring_tests	Monitoring_tests
CBG test strip	LDPE RoW	0.0005	Injection moulding RoW	0.0005									Monitoring_tests	Monitoring_tests
Butterfly needle bliue	LDPE RoW	0.002	Steel production RoW	0.0003	LDPE film RoW	0.002	PVC RoW	0.0005	Injection moulding RoW	0.0045	Working with steel RoW	0.0003	Monitoring_tests	Monitoring_tests
Butterfly needle green	LDPE RoW	0.002	Steel production RoW	0.0003	LDPE film RoW	0.002	PVC RoW	0.0005	Injection moulding RoW	0.0045	Working with steel RoW	0.0003	Monitoring_tests	Monitoring_tests
Torniquet	Silicone RoW	0.005	Injection moulding RoW	0.005	Cardboard RoW	0.0015							Anaesthesia_Drugs_ABC	Circulation
Chlorhexidine wipe	Polyester	0.003	Chlorhexidine 0.5% RoW	0.0005	Paper	0.002	LDPE RoW	0.001	Weaving polyester	0.003			Anaesthesia_Drugs_ABC	Circulation
Cotton wool	Cotton	0.002											Monitoring_tests	Monitoring_tests
Gauze packet	Cotton	0.003	LDPE RoW	0.002	Paper	0.002	Weaving cotton	0.003	Blow moulding RoW	0.002			Monitoring_tests	Monitoring_tests
Micropore tape	Viscose	0.0005	Acrylic adhesive RoW	0.0005									Anaesthesia_Drugs_ABC	Airway & breathing
Vacutainer adaptor	LDPE RoW	0.003	Injection moulding RoW	0.003									Monitoring_tests	Monitoring_tests
Vacutainer purple	Polypropylene RoW	0.006	Injection moulding RoW	0.006									Monitoring_tests	Monitoring_tests
Vacutainer yellow	Polypropylene RoW	0.008	Injection moulding RoW	0.008									Monitoring_tests	Monitoring_tests
Vacutainer blue	Polypropylene RoW	0.006	Injection moulding RoW	0.006									Monitoring_tests	Monitoring_tests
Vacutainer pink	Polypropylene RoW	0.008	Injection moulding RoW	0.008									Monitoring_tests	Monitoring_tests
VBG	Polypropylene RoW	0.0021	Injection moulding RoW	0.0021	LDPE RoW	0.004	Blow moulding RoW	0.0021	Heparin HIGHINT	1.25e-06			Monitoring_tests	Monitoring_tests
Pathlab bag	LDPE RoW	0.004	Blow moulding RoW	0.004									Monitoring_tests	Monitoring_tests
Phlebotomy tray	LDPE RoW	0.17	Injection moulding RoW	0.17									Monitoring_tests	Monitoring_tests
ECG paper	Paper	0.005											Monitoring_tests	Monitoring_tests
ECG stickers	Polyurethane RoW	0.01	Steel production RoW	0.005	Injection moulding RoW	0.01	Working with steel RoW	0.005					Monitoring_tests	Monitoring_tests
ECG machine	HDPE RoW	3	Electronics	0.5	Injection moulding RoW	3	Steel production RoW	10	Working with steel RoW	10			Monitoring_tests	Monitoring_tests
Obs machine	HDPE RoW	3	Electronics	0.5	Injection moulding RoW	3	Steel production RoW	11.5	Working with steel RoW	11.5			Monitoring_tests	Monitoring_tests
Thermometer	HDPE RoW	0.3	Electronics	0.04									Monitoring_tests	Monitoring_tests
Temp probe cover (pre+post-op)	LDPE RoW	0.001	Injection moulding RoW	0.001	Cardboard RoW	0.0003							Monitoring_tests	Monitoring_tests
Pulp urine test container PREOP	Pulp RoW	0.041	Cardboard RoW	0.0123									Monitoring_tests	Monitoring_tests
Dipstick test	Polycarbonate	0.006	LDPE RoW	0.001	Injection moulding RoW	0.007							Monitoring_tests	Monitoring_tests
Lateral flow test	Polycarbonate	0.05	Paper	0.001	Cardboard RoW	0.0153	Injection moulding RoW	0.05					Monitoring_tests	Monitoring_tests
CBG machine + case	HDPE RoW	0.8	Injection moulding RoW	0.8	Electronics	0.004							Monitoring_tests	Monitoring_tests
CBG finger prick	HDPE RoW	0.003	Steel production RoW	0.001	Injection moulding RoW	0.003	Working with steel RoW	0.001					Monitoring_tests	Monitoring_tests
CBG test strip	LDPE RoW	0.0005	Injection moulding RoW	0.0005									Monitoring_tests	Monitoring_tests
Butterfly needle bliue	LDPE RoW	0.002	Steel production RoW	0.0003	LDPE film RoW	0.002	PVC RoW	0.0005	Injection moulding RoW	0.0045	Working with steel RoW	0.0003	Monitoring_tests	Monitoring_tests
Butterfly needle green	LDPE RoW	0.002	Steel production RoW	0.0003	LDPE film RoW	0.002	PVC RoW	0.0005	Injection moulding RoW	0.0045	Working with steel RoW	0.0003	Monitoring_tests	Monitoring_tests
Torniquet	Silicone RoW	0.005	Injection moulding RoW	0.005	Cardboard RoW	0.0015							Anaesthesia_Drugs_ABC	Circulation
Chlorhexidine wipe	Polyester	0.003	Chlorhexidine 0.5% RoW	0.0005	Paper	0.002	LDPE RoW	0.001	Weaving polyester	0.003			Anaesthesia_Drugs_ABC	Circulation
Cotton wool	Cotton	0.002											Monitoring_tests	Monitoring_tests
Gauze packet	Cotton	0.003	LDPE RoW	0.002	Paper	0.002	Weaving cotton	0.003	Blow moulding RoW	0.002			Monitoring_tests	Monitoring_tests
Micropore tape	Viscose	0.0005	Acrylic adhesive RoW	0.0005									Anaesthesia_Drugs_ABC	Airway & breathing
Vacutainer adaptor	LDPE RoW	0.003	Injection moulding RoW	0.003									Monitoring_tests	Monitoring_tests
Vacutainer purple	Polypropylene RoW	0.006	Injection moulding RoW	0.006									Monitoring_tests	Monitoring_tests
Vacutainer yellow	Polypropylene RoW	0.008	Injection moulding RoW	0.008									Monitoring_tests	Monitoring_tests
Vacutainer blue	Polypropylene RoW	0.006	Injection moulding RoW	0.006									Monitoring_tests	Monitoring_tests
Vacutainer pink	Polypropylene RoW	0.008	Injection moulding RoW	0.008									Monitoring_tests	Monitoring_tests
Pathlab bag	LDPE RoW	0.004	Blow moulding RoW	0.004									Monitoring_tests	Monitoring_tests
Phlebotomy tray	LDPE RoW	0.17	Injection moulding RoW	0.17									Monitoring_tests	Monitoring_tests
ECG paper	Paper	0.005											Monitoring_tests	Monitoring_tests
ECG stickers	Polyurethane RoW	0.01	Steel production RoW	0.005	Injection moulding RoW	0.01	Working with steel RoW	0.005					Monitoring_tests	Monitoring_tests
ECG machine	HDPE RoW	3	Electronics	0.5	Injection moulding RoW	3	Steel production RoW	10	Working with steel RoW	10			Monitoring_tests	Monitoring_tests
Obs machine	HDPE RoW	3	Electronics	0.5	Injection moulding RoW	3	Steel production RoW	11.5	Working with steel RoW	11.5			Monitoring_tests	Monitoring_tests
Crash trolley	HDPE RoW	20	Electronics	1	Injection moulding RoW	20	Steel production RoW	30	Working with steel RoW	30			Anaesthesia_Drugs_ABC	Emergency drugs & equipment
Nasopharyngeal tube	PVC RoW	0.02	Injection moulding RoW	0.02	LDPE film RoW	0.004	Blow moulding RoW	0.004					Anaesthesia_Drugs_ABC	Emergency drugs & equipment
Guedel airway	HDPE RoW	0.025	LDPE film RoW	0.004	Injection moulding RoW	0.025	Blow moulding RoW	0.004					Anaesthesia_Drugs_ABC	Airway & breathing
Yanker sucker	LDPE RoW	0.018	Injection moulding RoW	0.018	LDPE film RoW	0.0032	Blow moulding RoW	0.0032	Paper	0.0014			Anaesthesia_Drugs_ABC	Airway & breathing
Suction tubing	PVC RoW	0.109	Injection moulding RoW	0.109	LDPE film RoW	0.0054	Blow moulding RoW	0.0054	Paper	0.0033			Anaesthesia_Drugs_ABC	Airway & breathing
Hudson mask	PVC RoW	0.074	Injection moulding RoW	0.074	LDPE film RoW	0.004	Blow moulding RoW	0.004					Anaesthesia_Drugs_ABC	Airway & breathing
Scissors	Steel	0.012	Working with steel RoW	0.012	Polypropylene RoW	0.005	Injection moulding RoW	0.005	LDPE film RoW	0.004			Anaesthesia_Drugs_ABC	Emergency drugs & equipment
Aquagel	Glyceryn	0.002	Paper	0.003	LDPE RoW	0.002							Anaesthesia_Drugs_ABC	Emergency drugs & equipment
NRB mask	PVC RoW	0.069	Injection moulding RoW	0.069	LDPE film RoW	0.004	Blow moulding RoW	0.004					Anaesthesia_Drugs_ABC	Airway & breathing
Endotracheal tube	PVC RoW	0.021	Injection moulding RoW	0.021	LDPE RoW	0.002	Paper	0.004	Blow moulding RoW	0.002			Anaesthesia_Drugs_ABC	Airway & breathing
Igel	Styrene ethylene butadiene styrene (SEBS) RoW	0.2	Injection moulding RoW	0.2	LDPE film RoW	0.005	Blow moulding RoW	0.005					Anaesthesia_Drugs_ABC	Emergency drugs & equipment
20mL syringe	Polypropylene RoW	0.0122	Injection moulding RoW	0.0122	LDPE RoW	0.00077	Paper	0.00052	Blow moulding RoW	0.00077	Cardboard RoW	0.004047	Anaesthesia_Drugs_ABC	Drug delivery
Ribbon	Cotton	0.004											Anaesthesia_Drugs_ABC	Emergency drugs & equipment
Disposable scalpel	HDPE RoW	0.01	LDPE RoW	0.004	Injection moulding RoW	0.014	Steel production RoW	0.003	Working with steel RoW	0.003			Anaesthesia_Drugs_ABC	Emergency drugs & equipment
Waters circuit	Silicone RoW	0.1	PVC RoW	0.2	Injection moulding RoW	0.3	LDPE film RoW	0.01	Blow moulding RoW	0.01			Anaesthesia_Drugs_ABC	Emergency drugs & equipment
Magill forceps	Steel	0.2	LDPE RoW	0.0075	Paper	0.004	Blow moulding RoW	0.0075					Anaesthesia_Drugs_ABC	Emergency drugs & equipment
Filter and catheter mount	LDPE RoW	0.05	Injection moulding RoW	0.05	LDPE film RoW	0.004	Blow moulding RoW	0.004					Anaesthesia_Drugs_ABC	Airway & breathing
Laryngoscope blade	Steel	0.105	Working with steel RoW	0.105	LDPE film RoW	0.005	Blow moulding RoW	0.005					Anaesthesia_Drugs_ABC	Emergency drugs & equipment
Laryngoscope handle	Steel	0.199	Working with steel RoW	0.199	Li ion battery	0.142	Electronics	0.02					Anaesthesia_Drugs_ABC	Emergency drugs & equipment
Spare batteries for laryngoscope	Li ion battery	0.142											Anaesthesia_Drugs_ABC	Emergency drugs & equipment
Sharps bin	LDPE RoW	0.622	Injection moulding RoW	0.622									Anaesthesia_Drugs_ABC	Emergency drugs & equipment
Saline flush 10mL	LDPE RoW	0.0036	Saline	0.0001	Injection moulding RoW	0.0036	Cardboard RoW	0.00111					Anaesthesia_Drugs_ABC	Emergency drugs & equipment
Gauze packet	Cotton	0.003	LDPE RoW	0.002	Paper	0.002	Weaving cotton	0.003	Blow moulding RoW	0.002			Monitoring_tests	Monitoring_tests
Torniquet	Silicone RoW	0.005	Injection moulding RoW	0.005	Cardboard RoW	0.0015							Anaesthesia_Drugs_ABC	Circulation
Micropore tape	Viscose	0.0005	Acrylic adhesive RoW	0.0005									Anaesthesia_Drugs_ABC	Airway & breathing
Chlorhexidine wipe	Polyester	0.003	Chlorhexidine 0.5% RoW	0.0005	Paper	0.002	LDPE RoW	0.001	Weaving polyester	0.003			Anaesthesia_Drugs_ABC	Circulation
Blue needles	LDPE RoW	0.0025	Steel production RoW	0.0002	LDPE film RoW	0.0027	Paper	0.00029	Injection moulding RoW	0.0052	Working with steel RoW	0.0002	Anaesthesia_Drugs_ABC	Emergency drugs & equipment
Green needles	LDPE RoW	0.0025	Steel production RoW	0.0004	LDPE film RoW	0.0027	Paper	0.00029	Injection moulding RoW	0.0052	Working with steel RoW	0.0004	Anaesthesia_Drugs_ABC	Emergency drugs & equipment
Red drawing up needles	LDPE RoW	0.0016	Steel production RoW	0.0006	LDPE film RoW	0.00023	Paper	0.00011	Injection moulding RoW	0.00183	Working with steel RoW	0.0006	Anaesthesia_Drugs_ABC	Emergency drugs & equipment
Swan lock connectors	Polypropylene RoW	0.005	Injection moulding RoW	0.005	LDPE film RoW	0.003	Blow moulding RoW	0.003					Anaesthesia_Drugs_ABC	Emergency drugs & equipment
Pink cannula	LDPE RoW	0.00725	Steel production RoW	0.00015	Polyurethane RoW	0.0002	Paper	0.0005	Injection moulding RoW	0.00745	Working with steel RoW	0.005	Anaesthesia_Drugs_ABC	Circulation
Green cannula	LDPE RoW	0.00725	Steel production RoW	0.00015	Polyurethane RoW	0.0002	Paper	0.0005	Injection moulding RoW	0.00745	Working with steel RoW	0.005	Anaesthesia_Drugs_ABC	Emergency drugs & equipment
Grey cannula	LDPE RoW	0.00725	Steel production RoW	0.00015	Polyurethane RoW	0.0002	Paper	0.0005	Injection moulding RoW	0.00745	Working with steel RoW	0.005	Anaesthesia_Drugs_ABC	Circulation
Orange cannula	LDPE RoW	0.00725	Steel production RoW	0.00015	Polyurethane RoW	0.0002	Paper	0.0005	Injection moulding RoW	0.00745	Working with steel RoW	0.005	Anaesthesia_Drugs_ABC	Circulation
Blood gas syringe	Polypropylene RoW	0.0021	Injection moulding RoW	0.0021	LDPE RoW	0.004	Blow moulding RoW	0.0021	Heparin MEDINT	1.25e-06			Anaesthesia_Drugs_ABC	Emergency drugs & equipment
20mL syringe	Polypropylene RoW	0.0122	Injection moulding RoW	0.0122	LDPE RoW	0.00077	Paper	0.00052	Blow moulding RoW	0.00077	Cardboard RoW	0.004047	Anaesthesia_Drugs_ABC	Drug delivery
10mL syringe	Polypropylene RoW	0.0063	Injection moulding RoW	0.0063	LDPE RoW	0.00044	Paper	0.00038	Blow moulding RoW	0.00044	Cardboard RoW	0.002136	Anaesthesia_Drugs_ABC	Circulation
5mL syringe	Polypropylene RoW	0.0042	Injection moulding RoW	0.0042	LDPE RoW	0.0003	Paper	0.00033	Blow moulding RoW	0.0003	Cardboard RoW	0.001449	Anaesthesia_Drugs_ABC	Anaesthetic agents
Normal saline	PVC RoW	0.15	Saline	0.01	Blow moulding RoW	0.15							Anaesthesia_Drugs_ABC	Emergency drugs & equipment
10% glucose	PVC RoW	0.15	Blow moulding RoW	0.15									Anaesthesia_Drugs_ABC	Emergency drugs & equipment
IV giving set	PVC RoW	0.049	Injection moulding RoW	0.049	Paper	0.002	LDPE film RoW	0.003	Blow moulding RoW	0.003			Anaesthesia_Drugs_ABC	Emergency drugs & equipment
Pressure bag	PVC RoW	0.09	Polyester	0.013	Blow moulding RoW	0.09	Weaving polyester	0.013					Anaesthesia_Drugs_ABC	Circulation
Adrenaline 1:10,000	Polypropylene RoW	0.01	LDPE RoW	0.015	Adrenaline MEDINT	1e-06	Injection moulding RoW	0.01	Blow moulding RoW	0.015			Anaesthesia_Drugs_ABC	Emergency drugs & equipment
Amiodarone 30mg	Polypropylene RoW	0.01	LDPE RoW	0.015	Amiodarone MEDINT	3e-05	Injection moulding RoW	0.01	Blow moulding RoW	0.015			Anaesthesia_Drugs_ABC	Emergency drugs & equipment
Calcium chloride 10%	Polypropylene RoW	0.01	LDPE RoW	0.015	Calcium chloride MEDINT	0.005	Injection moulding RoW	0.01	Blow moulding RoW	0.015			Anaesthesia_Drugs_ABC	Emergency drugs & equipment
Atropine 1mg/5mL, 5mL prefilled	Polypropylene RoW	0.01	LDPE RoW	0.015	Atropine MEDINT	1e-06	Injection moulding RoW	0.01	Blow moulding RoW	0.015			Anaesthesia_Drugs_ABC	Drugs
Adrenaline 1:1,000	Polypropylene RoW	0.01	LDPE RoW	0.015	Adrenaline MEDINT	1e-06	Injection moulding RoW	0.01	Blow moulding RoW	0.015			Anaesthesia_Drugs_ABC	Emergency drugs & equipment
Gloves (surgical)	Nitrile butadiene RoW	0.021	LDPE film RoW	0.005	Blow moulding RoW	0.026	Paper	0.0057	Cardboard RoW	0.00951			Anaesthesia_Drugs_ABC	Anaesthetic agents
ECG stickers	Polyurethane RoW	0.01	Steel production RoW	0.005	Injection moulding RoW	0.01	Working with steel RoW	0.005					Monitoring_tests	Monitoring_tests
NG tube	PVC RoW	0.1	Injection moulding RoW	0.1	LDPE film RoW	0.004	Blow moulding RoW	0.004	Paper	0.002			Anaesthesia_Drugs_ABC	Emergency drugs & equipment
Clinical waste bag	LDPE RoW	0.008	Blow moulding RoW	0.008									Anaesthesia_Drugs_ABC	Emergency drugs & equipment
Tamper tags	LDPE RoW	0.002	Injection moulding RoW	0.002									Anaesthesia_Drugs_ABC	Emergency drugs & equipment
Telemetry stickers	Polyurethane RoW	0.01	Steel production RoW	0.005	Injection moulding RoW	0.01	Working with steel RoW	0.005					Monitoring_tests	Monitoring_tests
Obs machine	HDPE RoW	3	Electronics	0.5	Injection moulding RoW	3	Steel production RoW	11.5	Working with steel RoW	11.5			Monitoring_tests	Monitoring_tests
Blood gas syringe	Polypropylene RoW	0.0021	Injection moulding RoW	0.0021	LDPE RoW	0.004	Blow moulding RoW	0.0021	Heparin HIGHINT	1.25e-06			Anaesthesia_Drugs_ABC	Emergency drugs & equipment
Dalteparin 5000 units	Dalteparin	3.2e-05	Polypropylene RoW	0.0021	Injection moulding RoW	0.0021	LDPE RoW	0.0008	Paper	0.0003	Blow moulding RoW	0.0008	Monitoring_tests	Monitoring_tests
Hartmanns 1L	PVC RoW	0.082	Saline	0.01	Blow moulding RoW	0.082							Anaesthesia_Drugs_ABC	Drugs
Obs machine	HDPE RoW	3	Electronics	0.5	Injection moulding RoW	3	Steel production RoW	11.5	Working with steel RoW	11.5			Monitoring_tests	Monitoring_tests
Thermometer	HDPE RoW	0.3	Electronics	0.04									Monitoring_tests	Monitoring_tests
Temperature probe cover	LDPE RoW	0.001	Injection moulding RoW	0.001	Cardboard RoW	0.0003							Monitoring_tests	Monitoring_tests
ECG paper	Paper	0.005											Monitoring_tests	Monitoring_tests
ECG stickers	Polyurethane RoW	0.01	Steel production RoW	0.005	Injection moulding RoW	0.01	Working with steel RoW	0.005					Monitoring_tests	Monitoring_tests
ECG machine	HDPE RoW	3	Electronics	0.5	Injection moulding RoW	3	Steel production RoW	10	Working with steel RoW	10			Monitoring_tests	Monitoring_tests
Crash trolley	HDPE RoW	20	Electronics	1	Injection moulding RoW	20	Steel production RoW	30	Working with steel RoW	30			Anaesthesia_Drugs_ABC	Emergency drugs & equipment
Nasopharyngeal tube	PVC RoW	0.02	Injection moulding RoW	0.02	LDPE film RoW	0.004	Blow moulding RoW	0.004					Anaesthesia_Drugs_ABC	Emergency drugs & equipment
Guedel airway	HDPE RoW	0.025	LDPE film RoW	0.004	Injection moulding RoW	0.025	Blow moulding RoW	0.004					Anaesthesia_Drugs_ABC	Airway & breathing
Yanker sucker	LDPE RoW	0.018	Injection moulding RoW	0.018	LDPE film RoW	0.0032	Blow moulding RoW	0.0032	Paper	0.0014			Anaesthesia_Drugs_ABC	Airway & breathing
Suction tubing	PVC RoW	0.109	Injection moulding RoW	0.109	LDPE film RoW	0.0054	Blow moulding RoW	0.0054	Paper	0.0033			Anaesthesia_Drugs_ABC	Airway & breathing
Hudson mask	PVC RoW	0.074	Injection moulding RoW	0.074	LDPE film RoW	0.004	Blow moulding RoW	0.004					Anaesthesia_Drugs_ABC	Airway & breathing
Scissors	Steel	0.012	Working with steel RoW	0.012	Polypropylene RoW	0.005	Injection moulding RoW	0.005	LDPE film RoW	0.004			Anaesthesia_Drugs_ABC	Emergency drugs & equipment
Aquagel	Glyceryn	0.002	Paper	0.003	LDPE RoW	0.002							Anaesthesia_Drugs_ABC	Emergency drugs & equipment
NRB mask	PVC RoW	0.069	Injection moulding RoW	0.069	LDPE film RoW	0.004	Blow moulding RoW	0.004					Anaesthesia_Drugs_ABC	Airway & breathing
Endotracheal tube	PVC RoW	0.021	Injection moulding RoW	0.021	LDPE RoW	0.002	Paper	0.004	Blow moulding RoW	0.002			Anaesthesia_Drugs_ABC	Airway & breathing
Igel	Styrene ethylene butadiene styrene (SEBS) RoW	0.2	Injection moulding RoW	0.2	LDPE film RoW	0.005	Blow moulding RoW	0.005					Anaesthesia_Drugs_ABC	Emergency drugs & equipment
20mL syringe	Polypropylene RoW	0.0122	Injection moulding RoW	0.0122	LDPE RoW	0.00077	Paper	0.00052	Blow moulding RoW	0.00077	Cardboard RoW	0.004047	Anaesthesia_Drugs_ABC	Drug delivery
Ribbon	Cotton	0.004											Anaesthesia_Drugs_ABC	Emergency drugs & equipment
Disposable scalpel	HDPE RoW	0.01	LDPE RoW	0.004	Injection moulding RoW	0.014	Steel production RoW	0.003	Working with steel RoW	0.003			Anaesthesia_Drugs_ABC	Emergency drugs & equipment
Waters circuit	Silicone RoW	0.1	PVC RoW	0.2	Injection moulding RoW	0.3	LDPE film RoW	0.01	Blow moulding RoW	0.01			Anaesthesia_Drugs_ABC	Emergency drugs & equipment
Magill forceps	Steel	0.2	LDPE RoW	0.0075	Paper	0.004	Blow moulding RoW	0.0075					Anaesthesia_Drugs_ABC	Emergency drugs & equipment
Filter and catheter mount	LDPE RoW	0.05	Injection moulding RoW	0.05	LDPE film RoW	0.004	Blow moulding RoW	0.004					Anaesthesia_Drugs_ABC	Airway & breathing
Laryngoscope blade	Steel	0.105	Working with steel RoW	0.105	LDPE film RoW	0.005	Blow moulding RoW	0.005					Anaesthesia_Drugs_ABC	Emergency drugs & equipment
Laryngoscope handle	Steel	0.199	Working with steel RoW	0.199	Li ion battery	0.142	Electronics	0.02					Anaesthesia_Drugs_ABC	Emergency drugs & equipment
Spare batteries for laryngoscope	Li ion battery	0.142											Anaesthesia_Drugs_ABC	Emergency drugs & equipment
Sharps bin	LDPE RoW	0.622	Injection moulding RoW	0.622									Anaesthesia_Drugs_ABC	Emergency drugs & equipment
Saline flush 10mL	LDPE RoW	0.0036	Saline	0.0001	Injection moulding RoW	0.0036	Cardboard RoW	0.00111					Anaesthesia_Drugs_ABC	Emergency drugs & equipment
Gauze packet	Cotton	0.003	LDPE RoW	0.002	Paper	0.002	Weaving cotton	0.003	Blow moulding RoW	0.002			Monitoring_tests	Monitoring_tests
Torniquet	Silicone RoW	0.005	Injection moulding RoW	0.005	Cardboard RoW	0.0015							Anaesthesia_Drugs_ABC	Circulation
Micropore tape	Viscose	0.0005	Acrylic adhesive RoW	0.0005									Anaesthesia_Drugs_ABC	Airway & breathing
Chlorhexidine wipe	Polyester	0.003	Chlorhexidine 0.5% RoW	0.0005	Paper	0.002	LDPE RoW	0.001	Weaving polyester	0.003			Anaesthesia_Drugs_ABC	Circulation
Blue needles	LDPE RoW	0.0025	Steel production RoW	0.0002	LDPE film RoW	0.0027	Paper	0.00029	Injection moulding RoW	0.0052	Working with steel RoW	0.0002	Anaesthesia_Drugs_ABC	Emergency drugs & equipment
Green needles	LDPE RoW	0.0025	Steel production RoW	0.0004	LDPE film RoW	0.0027	Paper	0.00029	Injection moulding RoW	0.0052	Working with steel RoW	0.0004	Anaesthesia_Drugs_ABC	Emergency drugs & equipment
Red drawing up needles	LDPE RoW	0.0009	Steel production RoW	0.0002	LDPE film RoW	0.00023	Paper	0.00011	Injection moulding RoW	0.00113	Working with steel RoW	0.0002	Anaesthesia_Drugs_ABC	Emergency drugs & equipment
Swan lock connectors	Polypropylene RoW	0.005	Injection moulding RoW	0.005	LDPE film RoW	0.003	Blow moulding RoW	0.003					Anaesthesia_Drugs_ABC	Emergency drugs & equipment
Pink cannula	LDPE RoW	0.00725	Steel production RoW	0.00015	Polyurethane RoW	0.0002	Paper	0.0005	Injection moulding RoW	0.00745	Working with steel RoW	0.005	Anaesthesia_Drugs_ABC	Circulation
Green cannula	LDPE RoW	0.00725	Steel production RoW	0.00015	Polyurethane RoW	0.0002	Paper	0.0005	Injection moulding RoW	0.00745	Working with steel RoW	0.005	Anaesthesia_Drugs_ABC	Emergency drugs & equipment
Grey cannula	LDPE RoW	0.00725	Steel production RoW	0.00015	Polyurethane RoW	0.0002	Paper	0.0005	Injection moulding RoW	0.00745	Working with steel RoW	0.005	Anaesthesia_Drugs_ABC	Circulation
Orange cannula	LDPE RoW	0.00725	Steel production RoW	0.00015	Polyurethane RoW	0.0002	Paper	0.0005	Injection moulding RoW	0.00745	Working with steel RoW	0.005	Anaesthesia_Drugs_ABC	Circulation
Blood gas syringe	Polypropylene RoW	0.0021	Injection moulding RoW	0.0021	LDPE RoW	0.004	Blow moulding RoW	0.0021	Heparin MEDINT	1.25e-06			Anaesthesia_Drugs_ABC	Emergency drugs & equipment
20mL syringe	Polypropylene RoW	0.0122	Injection moulding RoW	0.0122	LDPE RoW	0.00077	Paper	0.00052	Blow moulding RoW	0.00077	Cardboard RoW	0.004047	Anaesthesia_Drugs_ABC	Drug delivery
10mL syringe	Polypropylene RoW	0.0063	Injection moulding RoW	0.0063	LDPE RoW	0.00044	Paper	0.00038	Blow moulding RoW	0.00044	Cardboard RoW	0.002136	Anaesthesia_Drugs_ABC	Circulation
5mL syringe	Polypropylene RoW	0.0042	Injection moulding RoW	0.0042	LDPE RoW	0.0003	Paper	0.00033	Blow moulding RoW	0.0003	Cardboard RoW	0.001449	Anaesthesia_Drugs_ABC	Anaesthetic agents
Normal saline	PVC RoW	0.15	Saline	0.01	Injection moulding RoW	0.15							Anaesthesia_Drugs_ABC	Emergency drugs & equipment
10% glucose	PVC RoW	0.15	Glucose solution	0.1	Injection moulding RoW	0.15							Anaesthesia_Drugs_ABC	Emergency drugs & equipment
IV giving set	PVC RoW	0.049	Injection moulding RoW	0.049	Paper	0.002	LDPE film RoW	0.003	Blow moulding RoW	0.003			Anaesthesia_Drugs_ABC	Emergency drugs & equipment
Pressure bag	PVC RoW	0.09	Polyester	0.013	Blow moulding RoW	0.09	Weaving polyester	0.013					Anaesthesia_Drugs_ABC	Circulation
Adrenaline 1:10,000	Polypropylene RoW	0.01	LDPE RoW	0.015	Adrenaline MEDINT	1e-06	Injection moulding RoW	0.01	Blow moulding RoW	0.015			Anaesthesia_Drugs_ABC	Emergency drugs & equipment
Amiodarone 30mg	Polypropylene RoW	0.01	LDPE RoW	0.015	Amiodarone MEDINT	3e-05	Injection moulding RoW	0.01	Blow moulding RoW	0.015			Anaesthesia_Drugs_ABC	Emergency drugs & equipment
Calcium chloride 10%	Polypropylene RoW	0.01	LDPE RoW	0.015	Calcium chloride MEDINT	0.005	Injection moulding RoW	0.01	Blow moulding RoW	0.015			Anaesthesia_Drugs_ABC	Emergency drugs & equipment
Atropine 1mg/5mL, 5mL prefilled	Polypropylene RoW	0.01	LDPE RoW	0.015	Atropine MEDINT	1e-06	Injection moulding RoW	0.01	Blow moulding RoW	0.015			Anaesthesia_Drugs_ABC	Drugs
Adrenaline 1:1,000	Polypropylene RoW	0.01	LDPE RoW	0.015	Adrenaline MEDINT	1e-06	Injection moulding RoW	0.01	Blow moulding RoW	0.015			Anaesthesia_Drugs_ABC	Emergency drugs & equipment
Gloves (surgical)	Nitrile butadiene RoW	0.021	LDPE film RoW	0.005	Blow moulding RoW	0.026	Paper	0.0057	Cardboard RoW	0.00951			Anaesthesia_Drugs_ABC	Anaesthetic agents
ECG stickers	Polyurethane RoW	0.01	Steel production RoW	0.005	Injection moulding RoW	0.01	Working with steel RoW	0.005					Monitoring_tests	Monitoring_tests
NG tube	PVC RoW	0.1	Injection moulding RoW	0.1	LDPE film RoW	0.004	Blow moulding RoW	0.004	Paper	0.002			Anaesthesia_Drugs_ABC	Emergency drugs & equipment
Clinical waste bag	LDPE RoW	0.008	Blow moulding RoW	0.008									Anaesthesia_Drugs_ABC	Emergency drugs & equipment
Tamper tags	LDPE RoW	0.002	Injection moulding RoW	0.002									Anaesthesia_Drugs_ABC	Emergency drugs & equipment
Pulp urinal bottle	Pulp RoW	0.041	Cardboard RoW	0.0123									Monitoring_tests	Monitoring_tests
CBG machine + case	HDPE RoW	0.8	Injection moulding RoW	0.8	Electronics	0.004							Monitoring_tests	Monitoring_tests
CBG finger prick	HDPE RoW	0.003	Steel production RoW	0.001	Injection moulding RoW	0.003	Working with steel RoW	0.001					Monitoring_tests	Monitoring_tests
CBG test strip	LDPE RoW	0.0005	Injection moulding RoW	0.0005									Monitoring_tests	Monitoring_tests
Old anaesthetic monitor	HDPE RoW	3	Steel production RoW	3	Electronics	1	Injection moulding RoW	3	Working with steel RoW	3			Monitoring_tests	Monitoring_tests
Crash trolley	HDPE RoW	20	Electronics	1	Injection moulding RoW	20	Steel production RoW	30	Working with steel RoW	30			Anaesthesia_Drugs_ABC	Emergency drugs & equipment
Anaesthetic machine	HDPE RoW	40	Steel production RoW	50	Electronics	20	Injection moulding RoW	40	Working with steel RoW	50			Anaesthesia_Drugs_ABC	Anaesthetic machines
Anaesthetic machine	HDPE RoW	40	Steel production RoW	50	Electronics	20	Injection moulding RoW	40	Working with steel RoW	50			Anaesthesia_Drugs_ABC	Anaesthetic machines
TIVA infusion pump	HDPE RoW	1	Steel production RoW	1.2	Electronics	0.4	Injection moulding RoW	1	Working with steel RoW	1.2			Anaesthesia_Drugs_ABC	Anaesthetic machines
IVI infuser	HDPE RoW	1.2	Steel production RoW	0.5	Electronics	0.2	Injection moulding RoW	1.2	Working with steel RoW	0.5			Anaesthesia_Drugs_ABC	Anaesthetic machines
Anaesthetic machine	HDPE RoW	40	Steel production RoW	50	Electronics	20	Injection moulding RoW	40	Working with steel RoW	50			Anaesthesia_Drugs_ABC	Anaesthetic machines
Weighing scales	HDPE RoW	1	Steel production RoW	4	Electronics	0.4	Injection moulding RoW	1	Working with steel RoW	4			Monitoring_tests	Monitoring_tests
Desktop computer	HDPE RoW	4	Steel production RoW	2	Electronics	5	Injection moulding RoW	4	Working with steel RoW	2			IT	IT
Label printer (bloods)	HDPE RoW	0.6	Steel production RoW	0.3	Electronics	0.1	Injection moulding RoW	0.6	Working with steel RoW	0.3			IT	IT
Printer	HDPE RoW	3	Steel production RoW	1.5	Electronics	0.3	Injection moulding RoW	3	Working with steel RoW	1.5			IT	IT
Fridge	HDPE RoW	3	Steel production RoW	2	Electronics	0.5	Injection moulding RoW	3	Working with steel RoW	2			Fixtures/fittings	Staff facilities
Dishwasher	HDPE RoW	3	Steel production RoW	2	Electronics	0.5	Injection moulding RoW	3	Working with steel RoW	2			Fixtures/fittings	Staff facilities
Water boiler	HDPE RoW	0.5	Steel production RoW	3	Electronics	0.5	Injection moulding RoW	0.5	Working with steel RoW	3			Nutrition	Nutrition
Toaster	HDPE RoW	0.25	Steel production RoW	0.5	Electronics	0.1	Injection moulding RoW	0.25	Working with steel RoW	0.5			Nutrition	Nutrition
MicRoWave	HDPE RoW	0.25	Steel production RoW	0.75	Electronics	0.2	Injection moulding RoW	0.25	Working with steel RoW	0.75			Nutrition	Nutrition
Fridge	HDPE RoW	3	Steel production RoW	2	Electronics	0.5	Injection moulding RoW	3	Working with steel RoW	2			Fixtures/fittings	Staff facilities
CD fridge	HDPE RoW	3	Steel production RoW	2	Electronics	0.5	Injection moulding RoW	3	Working with steel RoW	2			Anaesthesia_Drugs_ABC	Drug delivery
Weighing scales	HDPE RoW	1	Steel production RoW	4	Electronics	0.4	Injection moulding RoW	1	Working with steel RoW	4			Monitoring_tests	Monitoring_tests
Desktop computer	HDPE RoW	4	Steel production RoW	2	Electronics	5	Injection moulding RoW	4	Working with steel RoW	2			IT	IT
COW (laptop)	HDPE RoW	0.6	Steel production RoW	0.4	Electronics	0.4	Injection moulding RoW	0.6	Working with steel RoW	0.4			IT	IT
COW stand	HDPE RoW	1	Steel production RoW	5	Injection moulding RoW	1	Working with steel RoW	5					IT	IT
Barcode scanner	HDPE RoW	0.3	Electronics	0.1	Injection moulding RoW	0.3							IT	IT
iPad	Steel	0.3	Working with steel RoW	0.3	Glass RoW	0.2	Electronics	0.3					IT	IT
iPad case	HDPE RoW	0.2	Polyurethane RoW	0.05	Injection moulding RoW	0.2							IT	IT
Label printer (bloods)	HDPE RoW	0.6	Steel production RoW	0.3	Electronics	0.1	Injection moulding RoW	0.6	Working with steel RoW	0.3			IT	IT
Name band printer	HDPE RoW	0.6	Steel production RoW	0.3	Electronics	0.1	Injection moulding RoW	0.6	Working with steel RoW	0.3			IT	IT
Printer	HDPE RoW	3	Steel production RoW	1.5	Electronics	0.3	Injection moulding RoW	3	Working with steel RoW	1.5			IT	IT
Electronic whiteboard	HDPE RoW	3	Steel production RoW	2	Electronics	1.25	Injection moulding RoW	3	Working with steel RoW	2			IT	IT
Desktop computer	HDPE RoW	4	Steel production RoW	2	Electronics	5	Injection moulding RoW	4	Working with steel RoW	2			IT	IT
Phone	HDPE RoW	0.2	Steel production RoW	0.09	Electronics	0.1	Injection moulding RoW	0.2	Working with steel RoW	0.09			IT	IT
iPad chargers	HDPE RoW	0.01	Polyurethane RoW	0.005	Steel production RoW	0.01	Injection moulding RoW	0.01	Working with steel RoW	0.01			IT	IT
Fridge	HDPE RoW	3	Steel production RoW	2	Electronics	0.5	Injection moulding RoW	3	Working with steel RoW	2			Fixtures/fittings	Staff facilities
Dishwasher	HDPE RoW	3	Steel production RoW	2	Electronics	0.5	Injection moulding RoW	3	Working with steel RoW	2			Fixtures/fittings	Staff facilities
Water boiler	HDPE RoW	0.5	Steel production RoW	3	Electronics	0.5	Injection moulding RoW	0.5	Working with steel RoW	3			Nutrition	Nutrition
Toaster	HDPE RoW	0.25	Steel production RoW	0.5	Electronics	0.1	Injection moulding RoW	0.25	Working with steel RoW	0.5			Nutrition	Nutrition
MicRoWave	HDPE RoW	0.25	Steel production RoW	0.75	Electronics	0.2	Injection moulding RoW	0.25	Working with steel RoW	0.75			Nutrition	Nutrition
Fridge	HDPE RoW	3	Steel production RoW	2	Electronics	0.5	Injection moulding RoW	3	Working with steel RoW	2			Fixtures/fittings	Staff facilities
Fridge (for muscle relaxants)	HDPE RoW	3	Steel production RoW	2	Electronics	0.5	Injection moulding RoW	3	Working with steel RoW	2			Anaesthesia_Drugs_ABC	Drug delivery
Desktop computer	HDPE RoW	4	Steel production RoW	2	Electronics	5	Injection moulding RoW	4	Working with steel RoW	2			IT	IT
Desktop (connected to gas machine)	HDPE RoW	4	Steel production RoW	2	Electronics	5	Injection moulding RoW	4	Working with steel RoW	2			IT	IT
Barcode scanner	HDPE RoW	0.3	Electronics	0.1	Injection moulding RoW	0.3							IT	IT
Desktop (connected to gas machine)	HDPE RoW	4	Steel production RoW	2	Electronics	5	Injection moulding RoW	4	Working with steel RoW	2			IT	IT
Desktop computer	HDPE RoW	4	Steel production RoW	2	Electronics	5	Injection moulding RoW	4	Working with steel RoW	2			IT	IT
Printer	HDPE RoW	3	Steel production RoW	1.5	Electronics	0.3	Injection moulding RoW	3	Working with steel RoW	1.5			IT	IT
Label printer	HDPE RoW	0.6	Steel production RoW	0.2	Electronics	0.1	Injection moulding RoW	0.6	Working with steel RoW	0.2			IT	IT
Portable phone	HDPE RoW	0.2	Steel production RoW	0.09	Electronics	0.1	Injection moulding RoW	0.2	Working with steel RoW	0.09			IT	IT
Irrigation warmer	HDPE RoW	6	Steel production RoW	30	Electronics	3	Injection moulding RoW	6	Working with steel RoW	30			Surgical equipment	Irrigation DELIVERY
COW (laptop)	HDPE RoW	0.6	Steel production RoW	0.4	Electronics	0.4	Injection moulding RoW	0.6	Working with steel RoW	0.4			IT	IT
COW stand	HDPE RoW	1	Steel production RoW	5	Injection moulding RoW	1	Working with steel RoW	5					IT	IT
Barcode scanner	HDPE RoW	0.3	Electronics	0.1	Injection moulding RoW	0.3							IT	IT
Desktop computer	HDPE RoW	4	Steel production RoW	2	Electronics	5	Injection moulding RoW	4	Working with steel RoW	2			IT	IT
COW (desktop)	HDPE RoW	4	Steel production RoW	2	Electronics	5	Injection moulding RoW	4	Working with steel RoW	2			IT	IT
COW stand	HDPE RoW	1	Steel production RoW	5	Injection moulding RoW	1	Working with steel RoW	5					IT	IT
Barcode scanner	HDPE RoW	0.3	Electronics	0.1	Injection moulding RoW	0.3							IT	IT
Printer	HDPE RoW	3	Steel production RoW	1.5	Electronics	0.3	Injection moulding RoW	3	Working with steel RoW	1.5			IT	IT
Electronic whiteboard	HDPE RoW	3	Steel production RoW	2	Electronics	1.25	Injection moulding RoW	3	Working with steel RoW	2			IT	IT
CD fridge	HDPE RoW	3	Steel production RoW	2	Electronics	0.5	Injection moulding RoW	3	Working with steel RoW	2			Anaesthesia_Drugs_ABC	Drug delivery
Fridge	HDPE RoW	3	Steel production RoW	2	Electronics	0.5	Injection moulding RoW	3	Working with steel RoW	2			Fixtures/fittings	Staff facilities
Dishwasher	HDPE RoW	3	Steel production RoW	2	Electronics	0.5	Injection moulding RoW	3	Working with steel RoW	2			Fixtures/fittings	Staff facilities
Water boiler	HDPE RoW	0.5	Steel production RoW	3	Electronics	0.5	Injection moulding RoW	0.5	Working with steel RoW	3			Nutrition	Nutrition
Fridge	HDPE RoW	3	Steel production RoW	2	Electronics	0.5	Injection moulding RoW	3	Working with steel RoW	2			Fixtures/fittings	Staff facilities
Desktop computer	HDPE RoW	4	Steel production RoW	2	Electronics	5	Injection moulding RoW	4	Working with steel RoW	2			IT	IT
Phone	HDPE RoW	0.2	Steel production RoW	0.09	Electronics	0.1	Injection moulding RoW	0.2	Working with steel RoW	0.09			IT	IT
iPad chargers	HDPE RoW	0.01	Polyurethane RoW	0.005	Steel production RoW	0.01	Injection moulding RoW	0.01	Working with steel RoW	0.01			IT	IT
COW (laptop)	HDPE RoW	0.6	Steel production RoW	0.4	Electronics	0.4	Injection moulding RoW	0.6	Working with steel RoW	0.4			IT	IT
COW stand	HDPE RoW	1	Steel production RoW	5	Injection moulding RoW	1	Working with steel RoW	5					IT	IT
Desktop computer	HDPE RoW	4	Steel production RoW	2	Electronics	5	Injection moulding RoW	4	Working with steel RoW	2			IT	IT
Label printer	HDPE RoW	0.6	Steel production RoW	0.2	Electronics	0.1	Injection moulding RoW	0.6	Working with steel RoW	0.2			IT	IT
Desktop two screens	HDPE RoW	4	Steel production RoW	2	Electronics	5	Injection moulding RoW	4	Working with steel RoW	2			IT	IT
Barcode scanner	HDPE RoW	0.3	Electronics	0.1	Injection moulding RoW	0.3							IT	IT
Computer on anaesthetic machine	HDPE RoW	4	Steel production RoW	4	Electronics	3	Injection moulding RoW	4	Working with steel RoW	4			IT	IT
COW	HDPE RoW	0.6	Steel production RoW	0.4	Electronics	0.4	Injection moulding RoW	0.6	Working with steel RoW	0.4			IT	IT
Desks	HDPE RoW	5	Steel production RoW	20	Particle board RoW	50	Injection moulding RoW	5	Working with steel RoW	20			Fixtures/fittings	Furniture
Office chair	HDPE RoW	6	Steel production RoW	14	Polyurethane RoW	1.5	Polyester	0.6	Injection moulding RoW	6	Working with steel RoW	14	Fixtures/fittings	Furniture
Assessment couch	HDPE RoW	5	Steel production RoW	35	Polyurethane RoW	4	PVC RoW	2	Injection moulding RoW	11	Working with steel RoW	35	Fixtures/fittings	Furniture
Pod system	HDPE RoW	5	Steel production RoW	50	Electronics	2	Injection moulding RoW	5	Working with steel RoW	50			Fixtures/fittings	Furniture
Whiteboard	HDPE RoW	0.2	Aluminium	0.4	Particle board RoW	2	Melamine RoW	0.3	Injection moulding RoW	0.2			Fixtures/fittings	Furniture
Whiteboard markers	HDPE RoW	0.05	Injection moulding RoW	0.05									Fixtures/fittings	Furniture
Drug cupboards	HDPE RoW	1	Steel production RoW	5	Particle board RoW	80	Injection moulding RoW	1	Working with steel RoW	5			Fixtures/fittings	Furniture
Office chair	HDPE RoW	6	Steel production RoW	14	Polyurethane RoW	1.5	Polyester	0.6	Injection moulding RoW	6	Working with steel RoW	14	Fixtures/fittings	Furniture
Staff lockers	HDPE RoW	1	Steel production RoW	100	Injection moulding RoW	1	Working with steel RoW	100					Fixtures/fittings	Staff facilities
Sink	Steel	12	Working with steel RoW	12	HDPE RoW	1	Injection moulding RoW	1					Nutrition	Nutrition
Cupboards	HDPE RoW	1	Steel production RoW	5	Particle board RoW	80	Injection moulding RoW	1	Working with steel RoW	5			Fixtures/fittings	Furniture
Patient trolley	HDPE RoW	15	Steel production RoW	58	Particle board RoW	10	Polyurethane RoW	2	Injection moulding RoW	15	Working with steel RoW	58	Fixtures/fittings	Furniture
Chair	Steel	5	Wood RoW	10	Polyurethane RoW	2.5	PVC RoW	1.5	Injection moulding RoW	4	Working with steel RoW	5	Fixtures/fittings	Furniture
TV	HDPE RoW	3	Steel production RoW	3	Electronics	2	Injection moulding RoW	3	Working with steel RoW	3			Fixtures/fittings	Furniture
Table	Steel	7.5	Working with steel RoW	7.5	Particle board RoW	7.5	Melamine RoW	0.5					Fixtures/fittings	Furniture
Curtain (disposable)	Polypropylene RoW	1.65	Polypropylene textile production	1.65									Fixtures/fittings	Furniture
Curtain rail	Aluminium	2											Fixtures/fittings	Furniture
Light	HDPE RoW	1	Steel production RoW	1	Electronics	0.2	Injection moulding RoW	1	Working with steel RoW	1			Fixtures/fittings	Furniture
Locker	HDPE RoW	14	Steel production RoW	0.5	Injection moulding RoW	14	Working with steel RoW	0.5					Patient essentials	Patient essentials
Desks	HDPE RoW	5	Steel production RoW	20	Particle board RoW	50	Injection moulding RoW	5	Working with steel RoW	20			Fixtures/fittings	Furniture
Office chair	HDPE RoW	6	Steel production RoW	14	Polyurethane RoW	1.5	Polyester	0.6	Injection moulding RoW	6	Working with steel RoW	14	Fixtures/fittings	Furniture
Work surfaces	HDPE RoW	0.2	Steel production RoW	5	Particle board RoW	30	Injection moulding RoW	0.2	Working with steel RoW	5			Fixtures/fittings	Furniture
Cupboards	HDPE RoW	1	Steel production RoW	5	Particle board RoW	80	Injection moulding RoW	1	Working with steel RoW	5			Fixtures/fittings	Furniture
Drawers	HDPE RoW	1	Steel production RoW	1	Particle board RoW	20	Injection moulding RoW	1	Working with steel RoW	1			Fixtures/fittings	Furniture
Patient trolley	HDPE RoW	15	Steel production RoW	58	Particle board RoW	10	Polyurethane RoW	2	Injection moulding RoW	15	Working with steel RoW	58	Fixtures/fittings	Furniture
Cupboards	HDPE RoW	1	Steel production RoW	5	Particle board RoW	80	Injection moulding RoW	1	Working with steel RoW	5			Fixtures/fittings	Furniture
Shelves	HDPE RoW	1	Steel production RoW	3	Particle board RoW	40	Injection moulding RoW	1	Working with steel RoW	3			Fixtures/fittings	Furniture
Cupboards	HDPE RoW	1	Steel production RoW	5	Particle board RoW	80	Injection moulding RoW	1	Working with steel RoW	5			Fixtures/fittings	Furniture
Shelves	HDPE RoW	1	Steel production RoW	3	Particle board RoW	40	Injection moulding RoW	1	Working with steel RoW	3			Fixtures/fittings	Furniture
Stainless steel trolley	Steel	4	Working with steel RoW	4									Surgical equipment	Surgical furniture
Desks	HDPE RoW	5	Steel production RoW	20	Particle board RoW	50	Injection moulding RoW	5	Working with steel RoW	20			Fixtures/fittings	Furniture
Desktops	HDPE RoW	4	Steel production RoW	2	Electronics	5	Injection moulding RoW	4	Working with steel RoW	2			Fixtures/fittings	Furniture
Pod system	HDPE RoW	5	Steel production RoW	50	Electronics	2	Injection moulding RoW	5	Working with steel RoW	50			Fixtures/fittings	Furniture
Inpatient bed	HDPE RoW	30	Steel production RoW	220	Electronics	1	Polyurethane RoW	2	Injection moulding RoW	30	Working with steel RoW	220	Fixtures/fittings	Furniture
Chair	Steel	5	Wood RoW	10	Polyurethane RoW	2.5	PVC RoW	1.5	Injection moulding RoW	4	Working with steel RoW	5	Fixtures/fittings	Furniture
TV	HDPE RoW	3	Steel production RoW	3	Electronics	2	Injection moulding RoW	3	Working with steel RoW	3			Fixtures/fittings	Furniture
Table	Steel	7.5	Working with steel RoW	7.5	Particle board RoW	7.5	Melamine RoW	0.5					Fixtures/fittings	Furniture
Curtain (disposable)	Polypropylene RoW	1.65	Polypropylene textile production	1.65									Fixtures/fittings	Furniture
Curtain rail	Aluminium	2											Fixtures/fittings	Furniture
Light	HDPE RoW	1	Steel production RoW	1	Electronics	0.2	Injection moulding RoW	1	Working with steel RoW	1			Fixtures/fittings	Furniture
Locker	HDPE RoW	30	Steel production RoW	4	Injection moulding RoW	30	Working with steel RoW	4					Patient essentials	Patient essentials
Drug cupboards	HDPE RoW	1	Steel production RoW	5	Particle board RoW	80	Injection moulding RoW	1	Working with steel RoW	5			Fixtures/fittings	Furniture
Office chair	HDPE RoW	6	Steel production RoW	14	Polyurethane RoW	1.5	Polyester	0.6	Injection moulding RoW	6	Working with steel RoW	14	Fixtures/fittings	Furniture
Staff lockers	HDPE RoW	1	Steel production RoW	100	Injection moulding RoW	1	Working with steel RoW	100					Fixtures/fittings	Staff facilities
Cupboards	HDPE RoW	1	Steel production RoW	5	Particle board RoW	80	Injection moulding RoW	1	Working with steel RoW	5			Fixtures/fittings	Furniture
Desks	HDPE RoW	5	Steel production RoW	20	Particle board RoW	50	Injection moulding RoW	5	Working with steel RoW	20			Fixtures/fittings	Furniture
Office chair	HDPE RoW	6	Steel production RoW	14	Polyurethane RoW	1.5	Polyester	0.6	Injection moulding RoW	6	Working with steel RoW	14	Fixtures/fittings	Furniture
Work surface	HDPE RoW	0.2	Steel production RoW	5	Particle board RoW	30	Injection moulding RoW	0.2	Working with steel RoW	5			Fixtures/fittings	Furniture
Cupboards	HDPE RoW	1	Steel production RoW	5	Particle board RoW	80	Injection moulding RoW	1	Working with steel RoW	5			Fixtures/fittings	Furniture
Curtain (disposable)	Polypropylene RoW	1.65	Polypropylene textile production	1.65									Fixtures/fittings	Furniture
Curtain rail	Aluminium	2											Fixtures/fittings	Furniture
Operating table	HDPE RoW	30	Steel production RoW	270	Electronics	2	Polyurethane RoW	2	Injection moulding RoW	30	Working with steel RoW	270	Surgical equipment	Surgical furniture
Patient trolley	HDPE RoW	15	Steel production RoW	58	Particle board RoW	10	Polyurethane RoW	2	Injection moulding RoW	15	Working with steel RoW	58	Fixtures/fittings	Furniture
Inpatient bed	HDPE RoW	30	Steel production RoW	220	Electronics	1	Polyurethane RoW	2	Injection moulding RoW	30	Working with steel RoW	220	Fixtures/fittings	Furniture
Stool	HDPE RoW	0.4	Steel production RoW	5	Polyurethane RoW	0.25	Injection moulding RoW	0.4	Working with steel RoW	5			Fixtures/fittings	Fixtures/fittings
Stirrups (pair)	HDPE RoW	2	Steel production RoW	8	Polyester	0.4	Injection moulding RoW	2	Working with steel RoW	8			Surgical equipment	Surgical furniture
Stirrup table attachment (pair)	HDPE RoW	0.096	Steel production RoW	0.5	Injection moulding RoW	0.096	Working with steel RoW	0.5	Working with steel RoW	0.5			Surgical equipment	Surgical furniture
Patslide	Polypropylene RoW	4.6	Injection moulding RoW	4.6									Patient essentials	Patient essentials
L shape 1	HDPE RoW	0.385	Polyurethane RoW	0.2	Injection moulding RoW	0.385							Surgical equipment	Surgical furniture
L shape 2	HDPE RoW	0.385	Polyurethane RoW	0.2	Injection moulding RoW	0.385							Surgical equipment	Surgical furniture
Theatre lights	HDPE RoW	5	Steel production RoW	15	Electronics	3	Injection moulding RoW	5	Working with steel RoW	15			Surgical equipment	Surgical furniture
Gas hosing holder (slots under mattess)	HDPE RoW	0.1	Polycarbonate RoW	0.396	Injection moulding RoW	0.496							Anaesthesia_Drugs_ABC	Airway & breathing
Irrigation stand	Steel	15.1	Working with steel RoW	15.1									Surgical equipment	Surgical furniture
Drip stand	Steel	9	Working with steel RoW	9									Anaesthesia_Drugs_ABC	Circulation
Patient trolley	HDPE RoW	15	Steel production RoW	58	Particle board RoW	10	Polyurethane RoW	2	Injection moulding RoW	15	Working with steel RoW	58	Fixtures/fittings	Furniture
Stools	HDPE RoW	0.4	Steel production RoW	5	Polyurethane RoW	0.25	Injection moulding RoW	0.4	Working with steel RoW	5			Fixtures/fittings	Fixtures/fittings
Drip stand	Steel	9	Working with steel RoW	9									Anaesthesia_Drugs_ABC	Circulation
Irrigation stand	Steel	15.1	Working with steel RoW	15.1									Surgical equipment	Surgical furniture
Large stainless steel trolley	Steel	7	Working with steel RoW	7									Surgical equipment	Surgical furniture
Small stainless steel trolley	Steel	4	Working with steel RoW	4									Surgical equipment	Surgical furniture
Mobile equipment drawers	HDPE RoW	12	Steel production RoW	4	Injection moulding RoW	12	Working with steel RoW	4					Fixtures/fittings	Furniture
4 white boards small	HDPE RoW	0.075	Aluminium	0.2	Particle board RoW	0.5	Melamine RoW	0.12	Injection moulding RoW	0.075			Fixtures/fittings	Furniture
Theatre lights	HDPE RoW	5	Steel production RoW	15	Electronics	3	Injection moulding RoW	5	Working with steel RoW	15			Surgical equipment	Surgical furniture
storz shelving	HDPE RoW	10	Steel production RoW	10	Injection moulding RoW	10	Working with steel RoW	10	Working with steel RoW	10			Surgical equipment	Surgical furniture
ICD stockings	Polyester	0.075	PVC RoW	0.0037	Blow moulding RoW	0.0087	Weaving polyester	0.075	LDPE film RoW	0.005			Patient essentials	Patient essentials
ICD pump	HDPE RoW	1.5	Steel production RoW	1	Electronics	0.5	Injection moulding RoW	1.5	Working with steel RoW	1			Patient essentials	Patient essentials
TUR pack packaging (TUR set)	LDPE film RoW	0.04	Paper	0.04	Blow moulding RoW	0.04							Surgical equipment	SINGLE-USE surgical field
Drape trolley cover (TUR set)	Polypropylene RoW	0.18	Polypropylene textile production	0.18									Surgical equipment	SINGLE-USE surgical field
Polyware kidney dish (TUR set)	LDPE RoW	0.022	Injection moulding RoW	0.022									Surgical equipment	SINGLE-USE surgical equipment
Gauze swabs (TUR set)	Cotton	0.018											Surgical equipment	SINGLE-USE surgical equipment
Suction tubing (TUR set)	PVC RoW	0.109	Injection moulding RoW	0.109									Surgical equipment	Irrigation EXTRACTION
Cardboard tray (TUR set)	Cardboard RoW	0.048											Surgical equipment	SINGLE-USE surgical equipment
Syringe (20mL) (TUR set)	Polypropylene RoW	0.0122	Injection moulding RoW	0.0122	LDPE RoW	0.00077	Paper	0.00052	Blow moulding RoW	0.00077	Cardboard RoW	0.004047	Surgical equipment	SINGLE-USE surgical equipment
Polyware gallipot (TUR set)	LDPE RoW	0.005	Injection moulding RoW	0.005									Surgical equipment	SINGLE-USE surgical equipment
TUR drape (TUR set)	Polypropylene RoW	0.554	Polypropylene textile production	0.554									Surgical equipment	SINGLE-USE surgical field
Single packaged suction tubing	PVC RoW	0.109	Injection moulding RoW	0.109	LDPE film RoW	0.0054	Blow moulding RoW	0.0054	Paper	0.0033			Surgical equipment	Irrigation EXTRACTION
Sponge holder rampley (urol base set)	Steel	0.074	Working with steel RoW	0.074									Surgical equipment	REUSABLE surgical equipment
Non-toothed forceps (urol base set)	Steel	0.017	Working with steel RoW	0.017									Surgical equipment	REUSABLE surgical equipment
Mayo scissors (urol base set)	Steel	0.06	Working with steel RoW	0.06									Surgical equipment	REUSABLE surgical equipment
Towel clips (urol base set)	Steel	0.065	Working with steel RoW	0.065									Surgical equipment	REUSABLE surgical equipment
Storage cage (base set)	Steel	0.555	Working with steel RoW	0.555									Surgical equipment	REUSABLE surgical equipment
Swabs (bipolar set)	Cotton	0.018											Surgical equipment	SINGLE-USE surgical equipment
Dunhill clips	Steel	0.065	Working with steel RoW	0.065									Surgical equipment	REUSABLE surgical equipment
Cystoscope (bipolar set)	Steel	0.042	Glass RoW	0.03	HDPE RoW	0.012	Working with steel RoW	0.042	Injection moulding RoW	0.012			Surgical equipment	REUSABLE surgical equipment
Working element (bipolar set)	Steel	0.13	Working with steel RoW	0.13	HDPE RoW	0.027	Injection moulding RoW	0.027					Surgical equipment	REUSABLE surgical equipment
Inner sheath (bipolar set)	Steel	0.039	Working with steel RoW	0.039									Surgical equipment	REUSABLE surgical equipment
Outer sheath (bipolar set)	Steel	0.049	Working with steel RoW	0.049									Surgical equipment	REUSABLE surgical equipment
Obturator (bipolar set)	Steel	0.053	Working with steel RoW	0.053									Surgical equipment	REUSABLE surgical equipment
Bipolar lead (bipolar set)	HDPE RoW	0.005	Copper	0.096	PVC RoW	0.01	Injection moulding RoW	0.015	Copper wire	0.096			Surgical equipment	REUSABLE surgical equipment
Ellik tap (bipolar set)	Steel	0.021	Working with steel RoW	0.021									Surgical equipment	REUSABLE surgical equipment
Light lead (bipolar set)	Glass fibre optics	0.4	Silicone RoW	0.022	Injection moulding RoW	0.022							Surgical equipment	REUSABLE surgical equipment
Plastic case (bipolar set)	HDPE RoW	1.748	Injection moulding RoW	1.748									Surgical equipment	REUSABLE surgical equipment
Storage cage for scope/lead (bipolar set)	Steel	0.895	Working with steel RoW	0.895									Surgical equipment	REUSABLE surgical equipment
Cystoscope (cystoscopy set)	Steel	0.042	Glass RoW	0.03	HDPE RoW	0.012	Working with steel RoW	0.042	Injection moulding RoW	0.012			Surgical equipment	REUSABLE surgical equipment
Obturator (cystoscopy set)	Steel	0.053	Working with steel RoW	0.053									Surgical equipment	REUSABLE surgical equipment
Bridge (cystoscopy set)	Steel	0.02	Working with steel RoW	0.02									Surgical equipment	REUSABLE surgical equipment
Light lead (cystoscopy set)	Glass fibre optics	0.4	Silicone RoW	0.022	Injection moulding RoW	0.022							Surgical equipment	REUSABLE surgical equipment
Biopsy forceps	Steel	0.19	Working with steel RoW	0.19									Surgical equipment	REUSABLE surgical equipment
Cluttons sounds	Steel	2.089	Working with steel RoW	2.089									Surgical equipment	REUSABLE surgical equipment
Otis urethrotome	Steel	0.075	Working with steel RoW	0.075	LDPE film RoW	0.005	Paper	0.004	Blow moulding RoW	0.005			Surgical equipment	REUSABLE surgical equipment
Sterile wrap (urol base set)	Polypropylene RoW	0.056	Polypropylene textile production	0.056									Surgical equipment	SINGLE-USE surgical field
Sterile wrap (bipolar set)	Polypropylene RoW	0.1092	Polypropylene textile production	0.1092									Surgical equipment	SINGLE-USE surgical field
Sterile wrap (biopsy forceps)	Polypropylene RoW	0.056	Polypropylene textile production	0.056									Surgical equipment	SINGLE-USE surgical field
Sterile wrap (cluttons)	Polypropylene RoW	0.056	Polypropylene textile production	0.056									Surgical equipment	SINGLE-USE surgical field
Screen	HDPE RoW	3	Steel production RoW	2	Electronics	1	Injection moulding RoW	3	Working with steel RoW	2			Surgical equipment	REUSABLE surgical equipment
Image processor	HDPE RoW	1.5	Steel production RoW	3	Electronics	1	Injection moulding RoW	1.5	Working with steel RoW	3			Surgical equipment	REUSABLE surgical equipment
Light source	HDPE RoW	1.5	Steel production RoW	3	Electronics	1	Injection moulding RoW	1.5	Working with steel RoW	3			Surgical equipment	REUSABLE surgical equipment
Camera head	HDPE RoW	0.15	Steel production RoW	0.2	Electronics	0.2	Injection moulding RoW	0.15	Working with steel RoW	0.2	Copper	0.2	Surgical equipment	REUSABLE surgical equipment
Stack stand	HDPE RoW	10	Steel production RoW	5	Injection moulding RoW	10	Working with steel RoW	5					Surgical equipment	REUSABLE surgical equipment
Bipolar generator	HDPE RoW	2	Steel production RoW	8	Electronics	2	Injection moulding RoW	2	Working with steel RoW	8			Surgical equipment	REUSABLE surgical equipment
Bipolar stand	HDPE RoW	4	Steel production RoW	3	Injection moulding RoW	4	Working with steel RoW	3					Surgical equipment	REUSABLE surgical equipment
Bipolar pedal	HDPE RoW	0.055	Steel production RoW	1.6	Electronics	0.2	Injection moulding RoW	0.055	Working with steel RoW	1.6	Copper	0.2	Surgical equipment	REUSABLE surgical equipment
Chlorhexidine acetate 0.02%	Chlorhexidine 0.5% RoW	0.1	LDPE RoW	0.011	Injection moulding RoW	0.011							Surgical equipment	SINGLE-USE surgical field
Instillagel	Polypropylene RoW	0.0063	Isopropyl alcohol RoW	0.001	LDPE film RoW	0.0032	Paper	0.0005	Injection moulding RoW	0.0095			Surgical equipment	SINGLE-USE surgical equipment
Double giving irrigation set (catheter)	PVC RoW	0.175	Injection moulding RoW	0.175	Paper	0.01	LDPE film RoW	0.01	Blow moulding RoW	0.01			Surgical equipment	Irrigation DELIVERY
Irrigation solution (3L)	PVC RoW	0.22	Saline	0.03	LDPE film RoW	0.01	Blow moulding RoW	0.23					Surgical equipment	Irrigation DELIVERY
Loop electrode disposable	Steel	0.005	Working with steel RoW	0.005	LDPE RoW	0.005	Paper	0.003	Injection moulding RoW	0.005			Surgical equipment	SINGLE-USE surgical equipment
Loop electrode reusable	Steel	0.005	Working with steel RoW	0.005	Polypropylene RoW	0.04	Injection moulding RoW	0.044	LDPE film RoW	0.004	Paper	0.004	Surgical equipment	REUSABLE surgical equipment
Anvil electrode disposable	Steel	0.005	Working with steel RoW	0.005	LDPE RoW	0.005	Paper	0.003	Injection moulding RoW	0.005			Surgical equipment	SINGLE-USE surgical equipment
Ellik 1	PVC RoW	0.08	LDPE RoW	0.008	Paper	0.005	Injection moulding RoW	0.08	Blow moulding RoW	0.008			Surgical equipment	SINGLE-USE surgical equipment
Ellik 2	PVC RoW	0.08	LDPE RoW	0.008	Paper	0.005	Injection moulding RoW	0.08	Blow moulding RoW	0.008			Surgical equipment	SINGLE-USE surgical equipment
1L saline bottle (Ellik)	LDPE RoW	0.055	Saline	0.01	Injection moulding RoW	0.055							Surgical equipment	SINGLE-USE surgical equipment
Reusable theatre gown pack	Cotton	0.3244	LDPE RoW	0.0066	Paper	0.043	Cardboard RoW	0.1122	Blow moulding RoW	0.3244			Surgical equipment	REUSABLE surgical field
Gloves (surgical)	Nitrile butadiene RoW	0.021	LDPE film RoW	0.005	Blow moulding RoW	0.026	Paper	0.0057	Cardboard RoW	0.00951			Anaesthesia_Drugs_ABC	Anaesthetic agents
Sterile paper towel	Paper	0.01											Surgical equipment	SINGLE-USE surgical field
Formalin specimen pot	HDPE RoW	0.011	Formalin RoW	0.04	Injection moulding RoW	0.011							Surgical equipment	SINGLE-USE surgical equipment
Specimen pot printed label	Paper	0.001	Acrylic adhesive RoW	0.001									Surgical equipment	SINGLE-USE surgical equipment
Screen	HDPE RoW	3	Steel production RoW	2	Electronics	1	Injection moulding RoW	3	Working with steel RoW	2			Surgical equipment	REUSABLE surgical equipment
Image processor	HDPE RoW	1.5	Steel production RoW	3	Electronics	1	Injection moulding RoW	1.5	Working with steel RoW	3			Surgical equipment	REUSABLE surgical equipment
Light source	HDPE RoW	1.5	Steel production RoW	3	Electronics	1	Injection moulding RoW	1.5	Working with steel RoW	3			Surgical equipment	REUSABLE surgical equipment
Camera head	HDPE RoW	0.03	Steel production RoW	0.2	Electronics	0.2	Injection moulding RoW	0.03	Working with steel RoW	0.2	Copper	0.2	Surgical equipment	REUSABLE surgical equipment
Stack stand	HDPE RoW	10	Steel production RoW	5	Injection moulding RoW	10	Working with steel RoW	5					Surgical equipment	REUSABLE surgical equipment
Bipolar generator	HDPE RoW	2	Steel production RoW	8	Electronics	2	Injection moulding RoW	2	Working with steel RoW	8			Surgical equipment	REUSABLE surgical equipment
Bipolar stand	HDPE RoW	4	Steel production RoW	3	Injection moulding RoW	4	Working with steel RoW	3					Surgical equipment	REUSABLE surgical equipment
Bipolar pedal	HDPE RoW	0.055	Steel production RoW	1.6	Electronics	0.2	Injection moulding RoW	0.055	Working with steel RoW	1.6	Copper	0.2	Surgical equipment	REUSABLE surgical equipment
Foley catheter	Latex RoW	0.016	Injection moulding RoW	0.016	LDPE film RoW	0.0064	Blow moulding RoW	0.0064	Cardboard RoW	0.00759	Paper	0.0029	Surgical equipment	Catheter equipment
22F 3 way catheter	Silicone RoW	0.02	Injection moulding RoW	0.02	LDPE film RoW	0.006	Blow moulding RoW	0.006	Cardboard RoW	0.0087	Paper	0.003	Surgical equipment	Catheter equipment
Pre-filled 10mL syinge with water (catheter)	Polypropylene RoW	0.01	Water	0.01	LDPE film RoW	0.004	Injection moulding RoW	0.01	Blow moulding RoW	0.004			Surgical equipment	Catheter equipment
20mL syringe (catheter)	Polypropylene RoW	0.0122	Injection moulding RoW	0.0122	LDPE RoW	0.00077	Paper	0.00052	Blow moulding RoW	0.00077	Cardboard RoW	0.004047	Surgical equipment	Catheter equipment
10mL water for catheter balloon (catheter)	LDPE RoW	0.0075	Saline	0.0001	Injection moulding RoW	0.0075							Surgical equipment	Catheter equipment
Catheter bag (irrigation)	PVC RoW	0.35	Silicone RoW	0.05	LDPE film RoW	0.008	Paper	0.005	Blow moulding RoW	0.358	Injection moulding RoW	0.05	Surgical equipment	Catheter equipment
Catheter bag (standard)	PVC RoW	0.2	LDPE film RoW	0.008	Blow moulding RoW	0.208							Surgical equipment	Catheter equipment
Catheter bag (urometer) (catheter)	PVC RoW	0.3	LDPE film RoW	0.064	Paper	0.02	Blow moulding RoW	0.364					Surgical equipment	Catheter equipment
Spigot (catheter)	LDPE RoW	0.003	LDPE film RoW	0.001	Paper	0.001	Injection moulding RoW	0.003					Surgical equipment	Catheter equipment
Catheter tip syringe (catheter)	Polypropylene RoW	0.0281	Injection moulding RoW	0.0281	LDPE RoW	0.0018	Paper	0.0012	Blow moulding RoW	0.0018	Cardboard RoW	0.00933	Surgical equipment	Irrigation DELIVERY
1L saline bottle (catheter)	LDPE RoW	0.055	Saline	0.01	Injection moulding RoW	0.055							Surgical equipment	Irrigation DELIVERY
Irrigation (catheter)	PVC RoW	0.22	Saline	0.03	LDPE film RoW	0.01	Blow moulding RoW	0.23					Surgical equipment	Irrigation DELIVERY
Instillagel (catheter)	Polypropylene RoW	0.0063	Isopropyl alcohol RoW	0.001	LDPE film RoW	0.0032	Paper	0.0005	Injection moulding RoW	0.0095			Surgical equipment	SINGLE-USE surgical equipment
10mL syringe for penile block	Polypropylene RoW	0.0063	Injection moulding RoW	0.0063	LDPE RoW	0.00044	Paper	0.00038	Blow moulding RoW	0.00044	Cardboard RoW	0.002136	Anaesthesia_Drugs_ABC	Drug delivery
Bupivacaine_0.5%_10mL	Bupivacaine	5e-05	Glass RoW	0.0038	Cardboard RoW	0.19794	LDPE RoW	0.001	Blow moulding RoW	0.001			Anaesthesia_Drugs_ABC	Drugs
Green needle	LDPE RoW	0.0025	Steel production RoW	0.0004	LDPE film RoW	0.0027	Paper	0.00029	Injection moulding RoW	0.0052	Working with steel RoW	0.0004	Anaesthesia_Drugs_ABC	Drug delivery
Double giving irrigation set (catheter)	PVC RoW	0.175	Injection moulding RoW	0.175	Paper	0.01	LDPE film RoW	0.01	Blow moulding RoW	0.01			Surgical equipment	Irrigation DELIVERY
Catheter bag (irrigation)	PVC RoW	0.35	Silicone RoW	0.05	LDPE film RoW	0.008	Paper	0.005	Blow moulding RoW	0.358	Injection moulding RoW	0.05	Surgical equipment	Catheter equipment
MMC 40mg in glass vial (MMC)	Mitomycin C BIOINT	4e-05	Glass RoW	0.1	Cardboard RoW	0.25	LDPE RoW	0.003	Injection moulding RoW	0.003			Anaesthesia_Drugs_ABC	Drugs
Saline closed circuit system (MMC)	PVC RoW	0.05	LDPE RoW	0.01	Injection moulding RoW	0.05	Blow moulding RoW	0.01	Glass RoW	0.008			Anaesthesia_Drugs_ABC	Drugs
Flip flow tap (MMC)	PVC RoW	0.003	LDPE RoW	0.004	LDPE film RoW	0.001	Paper	0.001	Injection moulding RoW	0.007	Blow moulding RoW	0.001	Surgical equipment	SINGLE-USE surgical equipment
Catheter bag (MMC)	PVC RoW	0.12	LDPE film RoW	0.008	Blow moulding RoW	0.128							Surgical equipment	SINGLE-USE surgical equipment
Absorbant pad (MMC)	Polyester	0.015	LDPE film RoW	0.005	Paper	0.005	Blow moulding RoW	0.005					Surgical equipment	SINGLE-USE surgical field
Disposable theatre gown (MMC)	Polyester	0.14	LDPE film RoW	0.01	Paper	0.01	Weaving polyester	0.14	Blow moulding RoW	0.01	Paper	0.16	Surgical equipment	SINGLE-USE surgical field
Gloves (Non-sterile, MMC)	Nitrile butadiene RoW	0.0083	Blow moulding RoW	0.0083	Cardboard RoW	0.00249							Surgical equipment	SINGLE-USE surgical field
MMC toxic waste bin container (sharps)	LDPE RoW	0.622	Injection moulding RoW	0.622									Surgical equipment	SINGLE-USE surgical equipment
Inco	Polypropylene RoW	0.01	Blow moulding RoW	0.011	Viscose	0.0194	LDPE RoW	0.001					Hygiene_&_PPE	Hygiene
Mop bucket	LDPE RoW	0.595	Aluminium	0.4			Injection moulding RoW	0.595	Working with steel RoW	0.4			Hygiene_&_PPE	Hygiene
Cleaning solution for mop	Anionic surfacatant	0.002	LDPE RoW	0.01	Injection moulding RoW	0.01							Hygiene_&_PPE	Hygiene
Warm water for mop	Water heating	3	Water piped	3	Water treatment	3							Hygiene_&_PPE	Hygiene
Spider suction (mains suction connection)	HDPE RoW	1	Steel production RoW	5	Injection moulding RoW	1	Working with steel RoW	5					Surgical equipment	Irrigation EXTRACTION
Suction liners	HDPE RoW	0.08	LDPE RoW	0.026	Injection moulding RoW	0.08	Blow moulding RoW	0.026					Surgical equipment	Irrigation EXTRACTION
Suction liner cardboard box	Cardboard RoW	0.15											Surgical equipment	Irrigation EXTRACTION
Suction connectors (hosing)	PVC RoW	0.04	Injection moulding RoW	0.04									Surgical equipment	Irrigation EXTRACTION
Auxilliary electric suction unit	HDPE RoW	1	Steel production RoW	4	Injection moulding RoW	1	Working with steel RoW	4					Surgical equipment	Irrigation EXTRACTION
Puddle duck (flat plastic reused)	Polycarbonate	0.1	Injection moulding RoW	0.1									Surgical equipment	Irrigation EXTRACTION
Puddle duck hosing (disposable)	PVC RoW	0.15	Injection moulding RoW	0.15									Surgical equipment	Irrigation EXTRACTION
Irrigation bucket	Polypropylene RoW	0.283	Injection moulding RoW	0.283									Surgical equipment	Irrigation EXTRACTION
Irrigation bucket bag	LDPE RoW	0.02	Blow moulding RoW	0.02									Surgical equipment	Irrigation EXTRACTION
Plastic bowl for camera head	Polypropylene RoW	0.259	Injection moulding RoW	0.259									Hygiene_&_PPE	Hygiene
Enzymatic solution	Enzymatic solution RoW	0.05	LDPE RoW	0.01	Injection moulding RoW	0.01							Hygiene_&_PPE	Hygiene
Water for camera head cleaning	Water heating	3	Water treatment	3									Hygiene_&_PPE	Hygiene
Sink	Porcelain	12	HDPE RoW	1	Injection moulding RoW	1							Nutrition	Nutrition
Water	Water	2.5	Water treatment	2.5									Hygiene_&_PPE	Hygiene
Paper towel dispenser	Polycarbonate	0.92	Injection moulding RoW	0.92									Hygiene_&_PPE	Hygiene
Paper towels	Paper	0.12	LDPE RoW	0.0002	Blow moulding RoW	0.0002							Hygiene_&_PPE	Hygiene
Soap	Foam soap	0.005	LDPE film RoW	0.002	Injection moulding RoW	0.002							Hygiene_&_PPE	Hygiene
ETOH gel	ETOH gel RoW	0.005	LDPE film RoW	0.002	Injection moulding RoW	0.002							Hygiene_&_PPE	Hygiene
Soap/ETOH gel dispenser	Polycarbonate	0.565	Injection moulding RoW	0.565									Hygiene_&_PPE	Hygiene
Hand sink	Porcelain	12	HDPE RoW	1	Injection moulding RoW	1							Hygiene_&_PPE	Hygiene
Paper towel dispenser	Polycarbonate	0.92	Injection moulding RoW	0.92									Hygiene_&_PPE	Hygiene
Paper towels	Paper	0.12	LDPE RoW	0.0002	Blow moulding RoW	0.0002							Hygiene_&_PPE	Hygiene
Soap	Foam soap	0.005	LDPE film RoW	0.002	Injection moulding RoW	0.002							Hygiene_&_PPE	Hygiene
ETOH gel	ETOH gel RoW	0.005	LDPE film RoW	0.002	Injection moulding RoW	0.002							Hygiene_&_PPE	Hygiene
Soap/ETOH gel dispenser	Polycarbonate	0.565	Injection moulding RoW	0.565									Hygiene_&_PPE	Hygiene
Large sink	Steel	12	Working with steel RoW	12	HDPE RoW	1	Injection moulding RoW	1					Hygiene_&_PPE	Hygiene
Flush disposal	Steel	8	Working with steel RoW	8	HDPE RoW	1	Injection moulding RoW	1					Hygiene_&_PPE	Hygiene
Commode	HDPE RoW	1.5	Injection moulding RoW	1.5	Steel production RoW	2	Working with steel RoW	2					Hygiene_&_PPE	Hygiene
Toilet	Porcelain	12	HDPE RoW	1	Injection moulding RoW	1							Hygiene_&_PPE	Hygiene
Toilet paper	Paper	0.02											Hygiene_&_PPE	Hygiene
Water	Water	2.5	Water treatment	2.5									Hygiene_&_PPE	Hygiene
Hand sink	Porcelain	12	HDPE RoW	1	Injection moulding RoW	1							Hygiene_&_PPE	Hygiene
Paper towel dispenser	Polycarbonate	0.92	Injection moulding RoW	0.92									Hygiene_&_PPE	Hygiene
Paper towels	Paper	0.12	LDPE RoW	0.0002	Blow moulding RoW	0.0002							Hygiene_&_PPE	Hygiene
Soap	Foam soap	0.005	LDPE film RoW	0.002	Injection moulding RoW	0.002							Hygiene_&_PPE	Hygiene
ETOH gel	ETOH gel RoW	0.005	LDPE film RoW	0.002	Injection moulding RoW	0.002							Hygiene_&_PPE	Hygiene
Soap/ETOH gel dispenser	Polycarbonate	0.565	Injection moulding RoW	0.565									Hygiene_&_PPE	Hygiene
Shower	Porcelain	20	HDPE RoW	1	Injection moulding RoW	1							Hygiene_&_PPE	Hygiene
Macerator	HDPE RoW	10	Injection moulding RoW	10	Steel production RoW	10	Working with steel RoW	10	Electronics	1.5			Hygiene_&_PPE	Hygiene
Large sink	Steel	12	Working with steel RoW	12	HDPE RoW	1	Injection moulding RoW	1					Hygiene_&_PPE	Hygiene
Hand sink	Porcelain	12	HDPE RoW	1	Injection moulding RoW	1							Hygiene_&_PPE	Hygiene
Paper towel dispenser	Polycarbonate	0.92	Injection moulding RoW	0.92									Hygiene_&_PPE	Hygiene
Paper towels	Paper	0.12	LDPE RoW	0.0002	Blow moulding RoW	0.0002							Hygiene_&_PPE	Hygiene
Soap	Foam soap	0.005	LDPE film RoW	0.002	Injection moulding RoW	0.002							Hygiene_&_PPE	Hygiene
Soap/ETOH gel dispenser	Polycarbonate	0.565	Injection moulding RoW	0.565									Hygiene_&_PPE	Hygiene
ETOH gel	ETOH gel RoW	0.005	LDPE film RoW	0.002	Injection moulding RoW	0.002							Hygiene_&_PPE	Hygiene
Soap/ETOH gel dispenser	Polycarbonate	0.565	Injection moulding RoW	0.565									Hygiene_&_PPE	Hygiene
Moisturiser	Moisturiser RoW	0.005	LDPE RoW	0.00085	Blow moulding RoW	0.00085							Hygiene_&_PPE	Hygiene
Moisturiser dispenser	Polycarbonate	0.565	Injection moulding RoW	0.565									Hygiene_&_PPE	Hygiene
ETOH gel	ETOH gel RoW	0.005	LDPE film RoW	0.002	Injection moulding RoW	0.002							Hygiene_&_PPE	Hygiene
Soap/ETOH gel dispenser	Polycarbonate	0.565	Injection moulding RoW	0.565									Hygiene_&_PPE	Hygiene
Large sink	Steel	12	Working with steel RoW	12	HDPE RoW	1	Injection moulding RoW	1					Hygiene_&_PPE	Hygiene
Running water time/s	Water	10	Water treatment	10									Hygiene_&_PPE	Hygiene
Paper towel dispenser	Polycarbonate	0.92	Injection moulding RoW	0.92									Hygiene_&_PPE	Hygiene
Paper towels	Paper	0.12	LDPE RoW	0.0002	Blow moulding RoW	0.0002							Hygiene_&_PPE	Hygiene
Soap	Foam soap	0.005	LDPE film RoW	0.002	Injection moulding RoW	0.002							Hygiene_&_PPE	Hygiene
Soap/ETOH gel dispenser	Polycarbonate	0.565	Injection moulding RoW	0.565									Hygiene_&_PPE	Hygiene
ETOH gel	ETOH gel RoW	0.005	LDPE film RoW	0.002	Injection moulding RoW	0.002							Hygiene_&_PPE	Hygiene
Soap/ETOH gel dispenser	Polycarbonate	0.565	Injection moulding RoW	0.565									Hygiene_&_PPE	Hygiene
Betadine	Betadine RoW	0.015	LDPE RoW	0.003	Injection moulding RoW	0.003							Hygiene_&_PPE	Hygiene
Chlorhexidine	Chlorhexidine 0.5% RoW	0.015	LDPE RoW	0.005									Hygiene_&_PPE	Hygiene
Scrub reagent wall dispenser	Aluminium	0.565											Hygiene_&_PPE	Hygiene
Sink	Porcelain	12	HDPE RoW	1	Injection moulding RoW	1							Nutrition	Nutrition
Paper towel dispenser	Polycarbonate	0.92	Injection moulding RoW	0.92									Hygiene_&_PPE	Hygiene
Paper towels	Paper	0.12	LDPE RoW	0.0002	Blow moulding RoW	0.0002							Hygiene_&_PPE	Hygiene
Soap	Foam soap	0.005	LDPE film RoW	0.002	Injection moulding RoW	0.002							Hygiene_&_PPE	Hygiene
ETOH gel	ETOH gel RoW	0.005	LDPE film RoW	0.002	Injection moulding RoW	0.002							Hygiene_&_PPE	Hygiene
Soap/ETOH gel dispenser	Polycarbonate	0.565	Injection moulding RoW	0.565									Hygiene_&_PPE	Hygiene
Inco	Polypropylene RoW	0.01	Blow moulding RoW	0.011	Viscose	0.0194	LDPE RoW	0.001					Hygiene_&_PPE	Hygiene
Hand sink	Porcelain	12	HDPE RoW	1	Injection moulding RoW	1							Hygiene_&_PPE	Hygiene
Paper towel dispenser	Polycarbonate	0.92	Injection moulding RoW	0.92									Hygiene_&_PPE	Hygiene
Paper towels	Paper	0.12	LDPE RoW	0.0002	Blow moulding RoW	0.0002							Hygiene_&_PPE	Hygiene
Soap	Foam soap	0.005	LDPE film RoW	0.002	Injection moulding RoW	0.002							Hygiene_&_PPE	Hygiene
ETOH gel	ETOH gel RoW	0.005	LDPE film RoW	0.002	Injection moulding RoW	0.002							Hygiene_&_PPE	Hygiene
Soap/ETOH gel dispenser	Polycarbonate	0.565	Injection moulding RoW	0.565									Hygiene_&_PPE	Hygiene
Large sink	Steel	12	Working with steel RoW	12	HDPE RoW	1	Injection moulding RoW	1					Hygiene_&_PPE	Hygiene
Flush disposal	Steel	8	Working with steel RoW	8	HDPE RoW	1	Injection moulding RoW	1					Hygiene_&_PPE	Hygiene
Commode	HDPE RoW	1.5	Injection moulding RoW	1.5	Steel production RoW	2	Working with steel RoW	2					Hygiene_&_PPE	Hygiene
Macerator	HDPE RoW	10	Injection moulding RoW	10	Steel production RoW	10	Working with steel RoW	10	Electronics	1.5			Hygiene_&_PPE	Hygiene
Sink	Porcelain	12	HDPE RoW	1	Injection moulding RoW	1							Nutrition	Nutrition
Paper towel dispenser	Polycarbonate	0.92	Injection moulding RoW	0.92									Hygiene_&_PPE	Hygiene
Paper towels	Paper	0.12	LDPE RoW	0.0002	Blow moulding RoW	0.0002							Hygiene_&_PPE	Hygiene
Soap	Foam soap	0.005	LDPE film RoW	0.002	Injection moulding RoW	0.002							Hygiene_&_PPE	Hygiene
ETOH gel	ETOH gel RoW	0.005	LDPE film RoW	0.002	Injection moulding RoW	0.002							Hygiene_&_PPE	Hygiene
Soap/ETOH gel dispenser	Polycarbonate	0.565	Injection moulding RoW	0.565									Hygiene_&_PPE	Hygiene
Hand sink	Porcelain	12	HDPE RoW	1	Injection moulding RoW	1							Hygiene_&_PPE	Hygiene
Paper towel dispenser	Polycarbonate	0.92	Injection moulding RoW	0.92									Hygiene_&_PPE	Hygiene
Paper towels	Paper	0.12	LDPE RoW	0.0002	Blow moulding RoW	0.0002							Hygiene_&_PPE	Hygiene
Soap	Foam soap	0.005	LDPE film RoW	0.002	Injection moulding RoW	0.002							Hygiene_&_PPE	Hygiene
ETOH gel	ETOH gel RoW	0.005	LDPE film RoW	0.002	Injection moulding RoW	0.002							Hygiene_&_PPE	Hygiene
Soap/ETOH gel dispenser	Polycarbonate	0.565	Injection moulding RoW	0.565									Hygiene_&_PPE	Hygiene
Large sink	Steel	12	Working with steel RoW	12	HDPE RoW	1	Injection moulding RoW	1					Hygiene_&_PPE	Hygiene
Flush disposal	Steel	8	Working with steel RoW	8	HDPE RoW	1	Injection moulding RoW	1					Hygiene_&_PPE	Hygiene
Macerator	HDPE RoW	10	Injection moulding RoW	10	Steel production RoW	10	Working with steel RoW	10	Electronics	1.5			Hygiene_&_PPE	Hygiene
Toilet	Porcelain	12	HDPE RoW	1	Injection moulding RoW	1							Hygiene_&_PPE	Hygiene
Water	Water	2.5	Water treatment	2.5									Hygiene_&_PPE	Hygiene
Hand sink	Porcelain	12	HDPE RoW	1	Injection moulding RoW	1							Hygiene_&_PPE	Hygiene
Paper towel dispenser	Polycarbonate	0.92	Injection moulding RoW	0.92									Hygiene_&_PPE	Hygiene
Paper towels	Paper	0.12	LDPE RoW	0.0002	Blow moulding RoW	0.0002							Hygiene_&_PPE	Hygiene
Soap	Foam soap	0.005	LDPE film RoW	0.002	Injection moulding RoW	0.002							Hygiene_&_PPE	Hygiene
ETOH gel	ETOH gel RoW	0.005	LDPE film RoW	0.002	Injection moulding RoW	0.002							Hygiene_&_PPE	Hygiene
Soap/ETOH gel dispenser	Polycarbonate	0.565	Injection moulding RoW	0.565									Hygiene_&_PPE	Hygiene
Shower	Porcelain	20	HDPE RoW	1	Injection moulding RoW	1							Hygiene_&_PPE	Hygiene
Sink	Steel	12	Working with steel RoW	12	HDPE RoW	1	Injection moulding RoW	1					Nutrition	Nutrition
Laundry bin stand	Steel	6.7	Working with steel RoW	6.7									Hygiene_&_PPE	Waste
Landry bin liner	LDPE RoW	0.024	Blow moulding RoW	0.024									Hygiene_&_PPE	Waste
Confidential waste bin	Particle board RoW	10	Steel production RoW	0.1	Working with steel RoW	0.1	HDPE RoW	0.2	Injection moulding RoW	0.2			Hygiene_&_PPE	Waste
Domestic bin	LDPE RoW	15	Injection moulding RoW	15									Hygiene_&_PPE	Waste
Domestic bin liner	LDPE RoW	0.024	Blow moulding RoW	0.024									Hygiene_&_PPE	Waste
Clinical waste bin	LDPE RoW	15	Injection moulding RoW	15									Hygiene_&_PPE	Waste
Clinical waste bin liner	LDPE RoW	0.024	Blow moulding RoW	0.024									Hygiene_&_PPE	Waste
Domestic bin	LDPE RoW	15	Injection moulding RoW	15									Hygiene_&_PPE	Waste
Domestic bin liner	LDPE RoW	0.024	Blow moulding RoW	0.024									Hygiene_&_PPE	Waste
Sharps bin	LDPE RoW	0.622	Injection moulding RoW	0.622									Anaesthesia_Drugs_ABC	Emergency drugs & equipment
Domestic bin	LDPE RoW	15	Injection moulding RoW	15									Hygiene_&_PPE	Waste
Domestic bin liner	LDPE RoW	0.024	Blow moulding RoW	0.024									Hygiene_&_PPE	Waste
Clinical non-infectious bin	LDPE RoW	15	Injection moulding RoW	15									Hygiene_&_PPE	Waste
Clinical non-infectius bin liner	LDPE RoW	0.024	Blow moulding RoW	0.024									Hygiene_&_PPE	Waste
Clinical waste bin	LDPE RoW	15	Injection moulding RoW	15									Hygiene_&_PPE	Waste
Clinical waste bin liner	LDPE RoW	0.024	Blow moulding RoW	0.024									Hygiene_&_PPE	Waste
Clinical waste bin	LDPE RoW	15	Injection moulding RoW	15									Hygiene_&_PPE	Waste
Domestic waste bin	LDPE RoW	15	Injection moulding RoW	15									Hygiene_&_PPE	Waste
Recycling bin	LDPE RoW	15	Injection moulding RoW	15									Hygiene_&_PPE	Waste
Domestic bin	LDPE RoW	15	Injection moulding RoW	15									Hygiene_&_PPE	Waste
Domestic bin liner	LDPE RoW	0.024	Blow moulding RoW	0.024									Hygiene_&_PPE	Waste
Recycling liner	LDPE RoW	0.024	Blow moulding RoW	0.024									Hygiene_&_PPE	Waste
Clinical waste metal bin stand	Steel	15	Working with steel RoW	15									Hygiene_&_PPE	Waste
Clinical waste bin liner	LDPE RoW	0.024	Blow moulding RoW	0.024									Hygiene_&_PPE	Waste
Clinical waste bin liner	LDPE RoW	0.024	Blow moulding RoW	0.024									Hygiene_&_PPE	Waste
Soda lime	Soda lime RoW	1											Anaesthesia_Drugs_ABC	Airway & breathing
Domestic waste metal bin stand	Steel	15	Working with steel RoW	15									Hygiene_&_PPE	Waste
Domestic waste bin liner	LDPE RoW	0.024	Blow moulding RoW	0.024									Hygiene_&_PPE	Waste
Reusable gown metal bin stand	Steel	15	Working with steel RoW	15									Hygiene_&_PPE	Waste
Reusable gown bin liner	LDPE RoW	0.024	Blow moulding RoW	0.024									Hygiene_&_PPE	Waste
Recyclable waste bin liner	LDPE RoW	0.024	Blow moulding RoW	0.024									Hygiene_&_PPE	Waste
Laundry metal bin stand	Steel	15	Working with steel RoW	15									Hygiene_&_PPE	Waste
Clinical waste bin	LDPE RoW	15	Injection moulding RoW	15									Hygiene_&_PPE	Waste
Clinical waste bin liner	LDPE RoW	0.024	Blow moulding RoW	0.024									Hygiene_&_PPE	Waste
Domestic bin	LDPE RoW	15	Injection moulding RoW	15									Hygiene_&_PPE	Waste
Domestic bin liner	LDPE RoW	0.024	Blow moulding RoW	0.024									Hygiene_&_PPE	Waste
Clinical waste bin	LDPE RoW	15	Injection moulding RoW	15									Hygiene_&_PPE	Waste
Clinical waste bin liner	LDPE RoW	0.024	Blow moulding RoW	0.024									Hygiene_&_PPE	Waste
Domestic bin	LDPE RoW	15	Injection moulding RoW	15									Hygiene_&_PPE	Waste
Clinical non-infectious bin	LDPE RoW	15	Injection moulding RoW	15									Hygiene_&_PPE	Waste
Clinical waste bin	LDPE RoW	15	Injection moulding RoW	15									Hygiene_&_PPE	Waste
Laundry bin stand	Steel	15	Working with steel RoW	15									Hygiene_&_PPE	Waste
Landry bin liner	LDPE RoW	0.024	Blow moulding RoW	0.024									Hygiene_&_PPE	Waste
Confidential waste bin	Particle board RoW	10	Steel production RoW	0.1	Working with steel RoW	0.1	HDPE RoW	0.2	Injection moulding RoW	0.2			Hygiene_&_PPE	Waste
Domestic bin	LDPE RoW	15	Injection moulding RoW	15									Hygiene_&_PPE	Waste
Domestic bin liner	LDPE RoW	0.024	Blow moulding RoW	0.024									Hygiene_&_PPE	Waste
Clinical waste bin	LDPE RoW	15	Injection moulding RoW	15									Hygiene_&_PPE	Waste
Clinical waste bin liner	LDPE RoW	0.024	Blow moulding RoW	0.024									Hygiene_&_PPE	Waste
Domestic bin	LDPE RoW	15	Injection moulding RoW	15									Hygiene_&_PPE	Waste
Domestic bin liner	LDPE RoW	0.024	Blow moulding RoW	0.024									Hygiene_&_PPE	Waste
Domestic bin	LDPE RoW	15	Injection moulding RoW	15									Hygiene_&_PPE	Waste
Domestic bin liner	LDPE RoW	0.024	Blow moulding RoW	0.024									Hygiene_&_PPE	Waste
Clinical non-infectious bin	LDPE RoW	15	Injection moulding RoW	15									Hygiene_&_PPE	Waste
Clinical non-infectious bin liner	LDPE RoW	0.024	Blow moulding RoW	0.024									Hygiene_&_PPE	Waste
Clinical waste bin	LDPE RoW	15	Injection moulding RoW	15									Hygiene_&_PPE	Waste
Clinical waste bin liner	LDPE RoW	0.024	Blow moulding RoW	0.024									Hygiene_&_PPE	Waste
Clinical waste bin	LDPE RoW	15	Injection moulding RoW	15									Hygiene_&_PPE	Waste
Clinical waste bin liner	LDPE RoW	0.024	Blow moulding RoW	0.024									Hygiene_&_PPE	Waste
Domestic bin	LDPE RoW	15	Injection moulding RoW	15									Hygiene_&_PPE	Waste
Domestic bin liner	LDPE RoW	0.024	Blow moulding RoW	0.024									Hygiene_&_PPE	Waste
Clinical waste bin	LDPE RoW	15	Injection moulding RoW	15									Hygiene_&_PPE	Waste
Clinical waste bin liner	LDPE RoW	0.024	Blow moulding RoW	0.024									Hygiene_&_PPE	Waste
Anaesthetic end clinical waste bin liner	LDPE RoW	0.024	Blow moulding RoW	0.024									Hygiene_&_PPE	Waste
LMA bin liner for HSDU sterilisation	LDPE RoW	0.024	Blow moulding RoW	0.024									Hygiene_&_PPE	Waste
LMA bin liner	LDPE RoW	0.024	Blow moulding RoW	0.024									Hygiene_&_PPE	Waste
Gloves (non-sterile)	Nitrile butadiene RoW	0.0083	Blow moulding RoW	0.0083	Cardboard RoW	0.00249							Hygiene_&_PPE	Hygiene
Gloves for patient move ONTO op table	Nitrile butadiene RoW	0.0083	Blow moulding RoW	0.0083	Cardboard RoW	0.00249							Hygiene_&_PPE	Hygiene
Gloves for patient move OFF op table	Nitrile butadiene RoW	0.0083	Blow moulding RoW	0.0083	Cardboard RoW	0.00249							Hygiene_&_PPE	Hygiene
Clinell wipes (COW)	Polyester	0.003	Chlorhexidine 0.5% RoW	0.002	Weaving polyester	0.003	LDPE RoW	0.00024	Blow moulding RoW	0.00024			Hygiene_&_PPE	Hygiene
Clinell wipes	Polyester	0.003	Chlorhexidine 0.5% RoW	0.002	Weaving polyester	0.003	LDPE RoW	0.00024	Blow moulding RoW	0.00024			Hygiene_&_PPE	Hygiene
Clinell wipes	Polyester	0.003	Chlorhexidine 0.5% RoW	0.002	Weaving polyester	0.003	LDPE RoW	0.00024	Blow moulding RoW	0.00024			Hygiene_&_PPE	Hygiene
Clinell wipes	Polyester	0.003	Chlorhexidine 0.5% RoW	0.002	Weaving polyester	0.003	LDPE RoW	0.00024	Blow moulding RoW	0.00024			Hygiene_&_PPE	Hygiene
Clinell wipes	Polyester	0.003	Chlorhexidine 0.5% RoW	0.002	Weaving polyester	0.003	LDPE RoW	0.00024	Blow moulding RoW	0.00024			Hygiene_&_PPE	Hygiene
Clinell wipes	Polyester	0.003	Chlorhexidine 0.5% RoW	0.002	Weaving polyester	0.003	LDPE RoW	0.00024	Blow moulding RoW	0.00024			Hygiene_&_PPE	Hygiene
Clinell wipes	Polyester	0.003	Chlorhexidine 0.5% RoW	0.002	Weaving polyester	0.003	LDPE RoW	0.00024	Blow moulding RoW	0.00024			Hygiene_&_PPE	Hygiene
Clinell wipes	Polyester	0.003	Chlorhexidine 0.5% RoW	0.002	Weaving polyester	0.003	LDPE RoW	0.00024	Blow moulding RoW	0.00024			Hygiene_&_PPE	Hygiene
Clinell wipes	Polyester	0.003	Chlorhexidine 0.5% RoW	0.002	Weaving polyester	0.003	LDPE RoW	0.00024	Blow moulding RoW	0.00024			Hygiene_&_PPE	Hygiene
Water fountain	Steel	10	Working with steel RoW	10	HDPE RoW	3	Injection moulding RoW	3					Nutrition	Nutrition
Water cups (paper)	Paper	0.005											Nutrition	Nutrition
Plastic jug	Polycarbonate	0.25	Injection moulding RoW	0.25									Nutrition	Nutrition
Staff paper lists	Paper	0.005											Patient essentials	Stationary
Paper discharge summary	Paper	0.005											Patient essentials	Stationary
Pens	Polycarbonate	0.015	Injection moulding RoW	0.015									Fixtures/fittings	Stationary
White board markers	LDPE RoW	0.04	Injection moulding RoW	0.04									Fixtures/fittings	Stationary
Paper discharge summary	Paper	0.005											Patient essentials	Stationary
Oxygen	Oxygen	0.171492											Anaesthesia_Drugs_ABC	Airway & breathing
Oxygen tubing	PVC RoW	0.1	Injection moulding RoW	0.1	LDPE film RoW	0.004	Blow moulding RoW	0.004					Anaesthesia_Drugs_ABC	Airway & breathing
Nasal cannulae	PVC RoW	0.034	Injection moulding RoW	0.034	LDPE film RoW	0.004	Blow moulding RoW	0.004					Anaesthesia_Drugs_ABC	Airway & breathing
Hudson mask	PVC RoW	0.074	Injection moulding RoW	0.074	LDPE film RoW	0.004	Blow moulding RoW	0.004					Anaesthesia_Drugs_ABC	Airway & breathing
Suction	PVC RoW	0.05	Injection moulding RoW	0.05	LDPE film RoW	0.008	Blow moulding RoW	0.008					Anaesthesia_Drugs_ABC	Airway & breathing
Suction tubing	PVC RoW	0.109	Injection moulding RoW	0.109	LDPE film RoW	0.0054	Blow moulding RoW	0.0054	Paper	0.0033			Anaesthesia_Drugs_ABC	Airway & breathing
Curtain (disposable)	Polypropylene RoW	1.65	Polypropylene textile production	1.65									Fixtures/fittings	Furniture
Curtain rail	Aluminium	2											Fixtures/fittings	Furniture
Gloves (non-sterile)	Nitrile butadiene RoW	0.0083	Blow moulding RoW	0.0083	Cardboard RoW	0.00249							Hygiene_&_PPE	Hygiene
Apron	LDPE RoW	0.011	Blow moulding RoW	0.011									Hygiene_&_PPE	Hygiene
Pulp sick bowls	Pulp RoW	0.035	Cardboard RoW	0.0105									Hygiene_&_PPE	Hygiene
Pulp bed pan	Pulp RoW	0.05	Cardboard RoW	0.015									Hygiene_&_PPE	Hygiene
Bed pan holder	LDPE RoW	0.5	Injection moulding RoW	0.5									Hygiene_&_PPE	Hygiene
Pulp urinal bottles	Pulp RoW	0.041	Cardboard RoW	0.0123									Monitoring_tests	Monitoring_tests
Plastic jug	Polycarbonate	0.25	Injection moulding RoW	0.25									Nutrition	Nutrition
Reusable cup	LDPE RoW	0.15	Injection moulding RoW	0.15									Nutrition	Nutrition
Disposable cup	Paper	0.02											Nutrition	Nutrition
Tea	Paper	0.003	Tea	0.002									Nutrition	Nutrition
Biscuits	LDPE RoW	0.0001	Blow moulding RoW	0.0001	Biscuit	0.005							Nutrition	Nutrition
Scrub top	Cotton	0.05355	Polyester	0.09945	Weaving polyester	0.09945							Patient essentials	Patient essentials
Scrub trousers	Cotton	0.06685	Polyester	0.12415	Weaving polyester	0.12415							Patient essentials	Patient essentials
Pyjama top	Cotton	0.092	Polyester	0.092	Weaving polyester	0.092							Patient essentials	Patient essentials
Pyjama bottom	Cotton	0.076	Polyester	0.076	Weaving polyester	0.076							Patient essentials	Patient essentials
Linen bag	Polyester	0.32	Weaving polyester	0.32									Hygiene_&_PPE	Hygiene
Curtains	Polyester	4.2	Weaving polyester	4.2									Patient essentials	Patient essentials
Mop head	Cotton	0.4086	LDPE RoW	0.0454	Injection moulding RoW	0.0454							Hygiene_&_PPE	Hygiene
Single use scrub top	Polypropylene RoW	0.0430752	Polypropylene textile production	0.0430752	Cardboard RoW	0.0258451							Hygiene_&_PPE	Hygiene
Single use scrub trousers	Polypropylene RoW	0.0569248	Polypropylene textile production	0.0569248	Cardboard RoW	0.0341549							Hygiene_&_PPE	Hygiene
Single use patient gown	Polypropylene RoW	0.04	Polypropylene textile production	0.04	Cardboard RoW	0.024							Patient essentials	Patient essentials
Single use blanket	Polypropylene RoW	0.3	Polypropylene textile production	0.3	Cardboard RoW	0.18							Patient essentials	Patient essentials
Single use sheet	Polypropylene RoW	0.08015	Polypropylene textile production	0.08015	Cardboard RoW	0.04809							Patient essentials	Patient essentials
Scrub cap	Viscose	0.003	Cardboard RoW	0.002									Hygiene_&_PPE	Hygiene
Staff travel main theatre PP	Staff travel main theatre PP6	1											Travel	Staff travel OPERATING THEATRES
Staff travel main recovery PP	Staff travel main recovery PP6	1											Travel	Staff travel OPERATING THEATRES
Staff travel preop_assessment PP	Staff travel preop_assessment PP6	1											Travel	Staff travel PREOPERATIVE ASSESSMENT
Staff travel elective surg adm ward PP	Staff travel elective surg adm ward PP6	1											Travel	Staff travel OPERATING THEATRES
Staff travel inpatient ward PP	Staff travel inpatient ward PP	1											Travel	Staff travel INPATIENT WARD
Staff travel pathology PP	Staff travel pathology PP	1											Travel	Staff travel PATHOLOGY
Staff travel HSDU PP	Staff travel HSDU PP6	1											Travel	Staff travel HSDU
Staff travel laundry PP	Staff travel laundry PP6	1											Travel	Staff travel LAUNDRY
Staff travel day-case theatre PP	Staff travel day-case theatre PP6	1											#N/A	#N/A
Staff travel day-case ward/recovery PP	Staff travel day-case ward/recovery PP6	1											#N/A	#N/A
Patient travel preop_assessment	Patient travel preop_assessment	1											Travel	Patient travel PREOPERATIVE ASSESSMENT
Patient travel theatre/recovery	Patient travel theatre/recovery	1											Travel	Patient travel FOR SURGERY
Per patient water consumption theatres	Per patient water consumption theatres	1											Water	Water use
Per patient water consumption elective surg admission	Per patient water consumption elective surg admission	1											Water	Water use
Per patient water consumption inpatient ward	Per patient water consumption inpatient ward	1											Water	Water use
Per patient water consumption path	Per patient water consumption path	1											Water	Water use
Per patient water consumption HSDU	Per patient water consumption HSDU	1											Water	Water use
Per patient water consumption preop_assess	Per patient water consumption preop_assess	1											Water	Water use
Per patient gas consumption theatres	Per patient gas consumption theatres PP6	1											Gas/electricity	Gas use
Per patient gas consumption elective surg admission	Per patient gas consumption elective surg admission PP6	1											Gas/electricity	Gas use
Per patient gas consumption inpatient ward	Per patient gas consumption inpatient ward	1											Gas/electricity	Gas use
Per patient gas consumption path	Per patient gas consumption path	1											Gas/electricity	Gas use
Per patient gas consumption HSDU	Per patient gas consumption HSDU PP6	1											Gas/electricity	Gas use
Per patient gas consumption preop_assess	Per patient gas consumption preop_assess PP6	1											Gas/electricity	Gas use
Per patient electricity consumption theatres	Per patient electricity consumption theatres PP6	1											Gas/electricity	Electricity use
Per patient electricity consumption elective surg admission	Per patient electricity consumption elective surg admission PP6	1											Gas/electricity	Electricity use
Per patient electricity consumption inpatient ward	Per patient electricity consumption inpatient ward	1											Gas/electricity	Electricity use
Per patient electricity consumption path	Per patient electricity consumption path	1											Gas/electricity	Electricity use
Per patient electricity consumption HSDU	Per patient electricity consumption HSDU PP6	1											Gas/electricity	Electricity use
Per patient electricity consumption preop_assess	Per patient electricity consumption preop_assess PP6	1											Gas/electricity	Electricity use
NEPTUNE EXCL electricity	Neptune excl elec, waste, transport	1											Surgical equipment	Irrigation EXTRACTION
NEPTUNE INCL electricity	Neptune inc elec, ex waste, transport	1											Surgical equipment	Irrigation EXTRACTION

## Sheet: Tab S2. Emissions factors
Table S2. Emissions factors
Material/ process	Unit	kgCO2e/ unit	Carbon Content/ kg/kg	Source	Note	Location	Database
Cotton	kg			EcoInvent, market for textile, woven cotton, global, cradle to grave, IPCC 2021, GWP 100	Cradle to finsished product arriving with consumer		Ecoinvent
PVC RoW	kg			polyvinylchloride production, suspension polymerisation, RoW, (Author: Thomas Froehlich inactive)	Cradle to granulate leaving factory	RoW	Ecoinvent
PVC RER	kg			polyvinylchloride production, suspension polymerisation, RER	Cradle to granulate leaving factory	RER	Ecoinvent
Viscose	kg			EcoInvent, fibre production, viscose, GLO, (Author: Cornelia Stettler inactive), IPCC 2021, GWP 100	Cradle to finished viscose paper		Ecoinvent
Polyester	kg			Ecoinvent, market for textile, nonwoven polyester, GLO, (Author: [System] inactive), IPCC 2021, GWP 100	Cradle to nonwoven polyester fibre with consumer		Ecoinvent
Paper	kg			Ecoinvent, paper production, woodcontaining, lightweight coated, RER, (Author: Roland Hischier active)	Cradle to finished paper		Ecoinvent
Steel pipe production	kg			Ecoinvent, chromium steel pipe production, GLO, (Author: [System] inactive)	GATE to pipe only	GLO	Ecoinvent
Oxygen	2L/h			market for oxygen, liquid, RER, (Author: Guillaume Bourgault inactive)	1.4291 g/L = density of gaseous oxygen at 0degress, 1atm, flow rate presumed 2l/min for 60 mins - 120L = 120 x 1.4291g= 0.171492kg O2		Ecoinvent
Ceramic	kg			market for ceramic tile, GLO, (Author: [System] inactive)	Cradle to ceramic tile delivered to consumer, transport inclusive	GLO	Ecoinvent
Ceramic RER	kg			ceramic tile production		CH	Ecoinvent
Steel	kg			forging, steel, large open die, RoW, (Author: Marylène Dussault inactive)	Cradle to unprocessed forged steel only	RoW	Ecoinvent
Steel production RoW	kg			steel production, chromium steel 18/8, hot rolled		RoW	Ecoinvent
Steel production RER	kg			steel production, chromium steel 18/8, hot rolled		RER	Ecoinvent
Polycarbonate	kg			market for polycarbonate, GLO, (Author: Guillaume Bourgault inactive)		GLO	Ecoinvent
Polycarbonate RoW	kg			market for polycarbonate		RoW	Ecoinvent
Polycarbonate RER	kg			market for polycarbonate		RER	Ecoinvent
Bread	kg	0.73625	0	https://eprints.whiterose.ac.uk/111409/9/NPLANTS_Goucher_Finalmanuscript-1.pdf	LCA of loaf production, scaled for a per kilo carbon factor
Jam	kg	1.5	0	https://apps.carboncloud.com/climatehub/product-reports/id/156519568315#:~:text=%E2%80%9DStrawberry%20jam%E2%80%9D%20has%20a%20benchmark,of%20this%20product's%20climate%20footprint.	includes packaging
Butter	kg			butter production, from cow milk, GLO, (Author: Tereza Levova active)	Milk to butter leaving factory gate		Ecoinvent
HDPE RoW	kg			polyethylene production, high density, granulate	Cradle to GRANULES	RoW	Ecoinvent
HDPE RER	kg			polyethylene production, high density, granulate	Cradle to GRANULES	RER	Ecoinvent
Milk	kg			milk production, from cow, RoW, (Author: Dominique Maxime active)			Ecoinvent
Heated water	L	0.0176961	0	4190J/kg to heat water 1 degree, 2.77E-7 is one Joule, bulb says 0.193kgCO2 per KWh 2022	First principles		Thermodynamics first principles
Pulp RoW	kg			thermo-mechanical pulp production, RoW, (Author: [System] inactive)		RoW	Ecoinvent
Pulp RER	kg			thermo-mechanical pulp production		RER	Ecoinvent
LDPE RoW	kg			polyethylene production, low density, granulate, RoW, (Author: Thomas Froehlich inactive)		RoW	Ecoinvent
LDPE RER	kg			polyethylene production, low density, granulate, RoW, (Author: Thomas Froehlich inactive)		RER	Ecoinvent
Food	kg	0.73625	0	https://eprints.whiterose.ac.uk/111409/9/NPLANTS_Goucher_Finalmanuscript-1.pdf			https://eprints.whiterose.ac.uk/111409/9/NPLANTS_Goucher_Finalmanuscript-1.pdf
Water piped	L	0.000149	0	DEFRA water supply			DEFRA/BEIS 2022
Silicone RoW	kg			market for silicone product, RoW, (Author: Guillaume Bourgault inactive)		RoW	Ecoinvent
Silicone RER	kg			market for silicone product, RoW, (Author: Guillaume Bourgault inactive)		RER	Ecoinvent
Polypropylene RoW	kg			polypropylene production, granulate, RoW, (Author: Thomas Froehlich inactive)		RoW	Ecoinvent
Polypropylene RER	kg			polypropylene production, granulate, RoW, (Author: Thomas Froehlich inactive)		RER	Ecoinvent
Glyceryn	kg			esterification of palm oil, RoW, (Author: [System] inactive)			Ecoinvent
Foam RoW	kg			market for polyurethane, flexible foam, RoW, (Author: Guillaume Bourgault inactive)		RoW	Ecoinvent
Foam RER	kg			market for polyurethane, flexible foam, RoW, (Author: Guillaume Bourgault inactive)		RER	Ecoinvent
Parafin oil RoW	kg			paraffin production		RoW	Ecoinvent
Parafin oil RER	kg			paraffin production		RER	Ecoinvent
Polyurethane RoW	kg			market for polyurethane, flexible foam, RoW, (Author: Guillaume Bourgault inactive)		RoW	Ecoinvent
Polyurethane RER	kg			market for polyurethane, flexible foam, RoW, (Author: Guillaume Bourgault inactive)		RER	Ecoinvent
LDPE film RoW	kg			polyethylene production, low density, granulate, RoW, (Author: Thomas Froehlich inactive)		RoW	Ecoinvent
LDPE film RER	kg			polyethylene production, low density, granulate, RoW, (Author: Thomas Froehlich inactive)		RER	Ecoinvent
Cardboard RoW	kg			thermo-mechanical pulp production, RoW, (Author: [System] inactive)		RoW	Ecoinvent
Cardboard RER	kg			thermo-mechanical pulp production		RER	Ecoinvent
Nitrile butadiene RoW	kg			acrylonitrile-butadiene-styrene copolymer production, RoW, (Author: [System] inactive)		RoW	Ecoinvent
Nitrile butadiene RER	kg			acrylonitrile-butadiene-styrene copolymer production, RoW, (Author: [System] inactive)		RER	Ecoinvent
Chlorhexidine 0.5% RoW	kg			market for isopropanol		RoW	Ecoinvent
Chlorhexidine 0.5% RER	kg			market for isopropanol		RER	Ecoinvent
Isopropyl alcohol RoW	kg			market for isopropanol		RoW	Ecoinvent
Isopropyl alcohol RER	kg			market for isopropanol		RER	Ecoinvent
Styrene ethylene butadiene styrene (SEBS) RoW	kg			market for latex		RoW	Ecoinvent
Styrene ethylene butadiene styrene (SEBS) RER	kg			market for latex		RER	Ecoinvent
Li ion battery	kg			battery cell production, Li-ion, LFP, RoW, (Author: Eleonora Crenna active)		RoW	Ecoinvent
Aluminium	kg			aluminium ingot, primary, to aluminium, cast alloy market, GLO, (Author: Linlin Wu active)			Ecoinvent
Glass fibre optics	kg	72.92	0	https://www.mdpi.com/2071-1050/9/5/865			Fitel et. al
Latex RoW	kg			market for latex		RoW	Ecoinvent
Latex RER	kg			market for latex		RER	Ecoinvent
Glass RoW	kg			packaging glass production, white		RoW	Ecoinvent
Glass RER	kg			packaging glass production, white		DE	Ecoinvent
Anionic surfacatant	kg			non-ionic surfactant production, fatty acid derivate, GLO, (Author: Lucia Valsasina active)			Ecoinvent
Enzymatic solution RoW	kg			enzymes production		RoW	Ecoinvent
Enzymatic solution RER	kg			enzymes production		RER	Ecoinvent
Porcelain	kg			market for sanitary ceramics, GLO, (Author: [System] inactive)			Ecoinvent
Water	kg	0.000149	0	DEFRA water supply			DEFRA/BEIS 2022
Foam soap	kg			non-ionic surfactant production, fatty acid derivate, GLO, (Author: Lucia Valsasina active)			Ecoinvent
ETOH gel RoW	kg			market for ethanol, without water, in 99.7% solution state		RoW	Ecoinvent
ETOH gel RER	kg			market for ethanol, without water, in 99.7% solution state		RER	Ecoinvent
Moisturiser RoW	kg			paraffin production		RoW	Ecoinvent
Moisturiser RER	kg			paraffin production		RER	Ecoinvent
Betadine RoW	kg			iodine production		RoW	Ecoinvent
Betadine RER	kg			iodine production		RER	Ecoinvent
Particle board RoW	kg			fibreboard production, hard	1	RoW	Ecoinvent
Particle board RER	kg			fibreboard production, hard	1	RER	Ecoinvent
Soda lime RoW	kg			quicklime production, milled, packed		RoW	Ecoinvent
Soda lime RER	kg			quicklime production, milled, packed		RER	Ecoinvent
Travel	journey			Trust travel census and DEFRA 2022			DEFRA/BEIS 2022
Gas	kWh			Trust energy consumption and floorplan, DEFRA			DEFRA/BEIS 2022
Weaving cotton	kg			textile production, cotton, air jet loom weaving, RoW, (Author: Avraam Symeonidis inactive)	Does not include upstream yarn production		Ecoinvent
Injection moulding RoW	kg			injection moulding		RoW	Ecoinvent
Injection moulding RER	kg			injection moulding		RER	Ecoinvent
Acrylic adhesive RoW	kg			acrylic acid production	Cradle to acrylic acid	RoW	Ecoinvent
Acrylic adhesive RER	kg			acrylic acid production	Cradle to acrylic acid	RER	Ecoinvent
Weaving polyester	kg			market for weaving, synthetic fibre, GLO, (Author: [System] inactive)			Ecoinvent
Tea	kg			Ecoinvent, tea production, dried, KE, (Author: Patrik Mouron inactive)	Includes LCA of orchard		Ecoinvent
Blow moulding RoW	kg			blow moulding		RoW	Ecoinvent
Blow moulding RER	kg			blow moulding		RER	Ecoinvent
Saline	kg			sodium chloride production, powder, RoW, (Author: David FitzGerald inactive)			Ecoinvent
Electronics	kg			electronic component production, active, unspecified, GLO, (Author: Roland Hischier inactive)			Ecoinvent
Working with steel RoW	kg			Ecoinvent, market for metal working, average for chromium steel product manufacturing	Generic working with steel	RoW	Ecoinvent
Working with steel RER	kg			Ecoinvent, market for metal working, average for chromium steel product manufacturing	Generic working with steel	RER	Ecoinvent
Glucose solution	kg			glucose production, RoW, (Author: Lucia Valsasina active)			Ecoinvent
Wood RoW	kg			cross-laminated timber production		RoW	Ecoinvent
Wood RER	kg			cross-laminated timber production		RER	Ecoinvent
Polypropylene textile production	kg			textile production, nonwoven polypropylene, spunbond	granules to packaged fabric, SMS PP	RoW	Ecoinvent
Copper	kg			smelting of copper concentrate, sulfide ore, CN, (Author: David Turner active)		CN	Ecoinvent
Formalin RoW	kg			market for formaldehyde		RoW	Ecoinvent
Formalin RER	kg			market for formaldehyde		RER	Ecoinvent
Water treatment	kg	0.000272	0	DEFRA water treatment			DEFRA/BEIS 2022
Biscuit	kg	1.4826	0	GNHS food			GNHS
Rubber RoW	kg			synthetic rubber production		RoW	Ecoinvent
Rubber RER	kg			synthetic rubber production		RER	Ecoinvent
Melamine RoW	kg			melamine production		RoW	Ecoinvent
Melamine RER	kg			melamine production		RER	Ecoinvent
Copper wire	kg			market for wire drawing, copper, GLO, (Author: [System] inactive)			Ecoinvent
Tissue paper RoW	kg			paper production, woodcontaining, lightweight coated		RoW	Ecoinvent
Tissue paper RER	kg			paper production, woodcontaining, lightweight coated		RER	Ecoinvent
Lignocaine	kg	32		Parvatker et al stoichiometric data			Parvatker et. al
Paracetamol HIGHINT	kg	7325.26		ABPI CALCULATOR HIGH INTENSITY API			ABPI calculator
Codeine	kg	1010		Parvatker et al stoichiometric data, assumed equivalent to morphine			Parvatker et. al
Omeprazole HIGHINT	kg	7325.26		ABPI CALCULATOR HIGH INTENSITY API			ABPI calculator
Cyclizine HIGHINT	kg	7325.26		ABPI CALCULATOR HIGH INTENSITY API			ABPI calculator
Dexamethasone HIGHINT	kg	7325.26		ABPI CALCULATOR HIGH INTENSITY API			ABPI calculator
Fentanyl	kg	93		Parvatker et al stoichiometric data, assumed equivalent to morphine			Parvatker et. al
Gentamicin HIGHINT	kg	7325.26		ABPI CALCULATOR HIGH INTENSITY API			ABPI calculator
Metoclopramide HIGHINT	kg	7325.26		ABPI CALCULATOR HIGH INTENSITY API			ABPI calculator
Madazolam	kg	380		Parvatker et al stoichiometric data			Parvatker et. al
Oramorph	kg	1010		Parvatker et al stoichiometric data			Parvatker et. al
Ondansetron	kg	40		Parvatker et al stoichiometric data			Parvatker et. al
Propofol	kg	25		Parvatker et al stoichiometric data			Parvatker et. al
Tramadol HIGHINT	kg	7325.26		ABPI CALCULATOR HIGH INTENSITY API			ABPI calculator
Magnesium HIGHINT	kg	7325.26		ABPI CALCULATOR HIGH INTENSITY API			ABPI calculator
Metaraminol HIGHINT	kg	7325.26		ABPI CALCULATOR HIGH INTENSITY API			ABPI calculator
Ketamine	kg	150		Parvatker et al stoichiometric data			Parvatker et. al
Morphine	kg	1010		Parvatker et al stoichiometric data			Parvatker et. al
Oxycodone	kg	1010		Parvatker et al stoichiometric data, assumed equivalent to morphine			Parvatker et. al
Hyoscine HIGHINT	kg	7325.26		ABPI CALCULATOR HIGH INTENSITY API			ABPI calculator
Buscopan HIGHINT	kg	7325.26		ABPI CALCULATOR HIGH INTENSITY API			ABPI calculator
Ephedrine	kg	80		Parvatker et al stoichiometric data			Parvatker et. al
Suxamethonium	kg	13		Parvatker et al stoichiometric data			Parvatker et. al
Atracurium HIGHINT	kg	7325.26		ABPI CALCULATOR HIGH INTENSITY API			ABPI calculator
Glycopyrrolate	kg	75		Parvatker et al stoichiometric data			Parvatker et. al
Sevoflurane	kg	130	0.24	https://pubmed.ncbi.nlm.nih.gov/22146013/	Doesn't include manufacture etc. This is a anaesthetic room average only		Andersen et. al
Atropine HIGHINT	kg	7325.26		ABPI CALCULATOR HIGH INTENSITY API			ABPI calculator
Adrenaline HIGHINT	kg	7325.26		ABPI CALCULATOR HIGH INTENSITY API			ABPI calculator
Amiodarone HIGHINT	kg	7325.26		ABPI CALCULATOR HIGH INTENSITY API			ABPI calculator
Calcium chloride HIGHINT	kg	7325.26		ABPI CALCULATOR HIGH INTENSITY API			ABPI calculator
Diamorphine HIGHINT	kg	7325.26		ABPI CALCULATOR HIGH INTENSITY API			ABPI calculator
Bupivacaine	kg	32		Parvatker et al stoichiometric data, assumed same as lignocaine			Parvatker et. al
Mitomycin C HIGHINT	kg	7325.26		ABPI CALCULATOR HIGH INTENSITY API			ABPI calculator
Heparin HIGHINT	kg	7325.26		ABPI CALCULATOR HIGH INTENSITY API			ABPI calculator
Pregabalin HIGHINT	kg	7325.26		ABPI CALCULATOR HIGH INTENSITY API			ABPI calculator
Rocuronium	kg	130		Parvatker et al stoichiometric data			Parvatker et. al
Alfentanil HIGHINT	kg	7325.26		ABPI CALCULATOR HIGH INTENSITY API			ABPI calculator
Diamorphine	kg	1010		Parvatker et al stoichiometric data, assumed same as morphine			Parvatker et. al
Dalteparin	kg	7325.26		ABPI CALCULATOR HIGH INTENSITY API			ABPI calculator
Neostigmine	kg	23		Parvatker et al stoichiometric data, assumed same as morphine			Parvatker et. al
Paracetamol MEDINT	kg	1569.7		ABPI CALCULATOR MEDIUM INTENSITY API			ABPI calculator
Omeprazole MEDINT	kg	1569.7		ABPI CALCULATOR MEDIUM INTENSITY API			ABPI calculator
Cyclizine MEDINT	kg	1569.7		ABPI CALCULATOR MEDIUM INTENSITY API			ABPI calculator
Dexamethasone MEDINT	kg	1569.7		ABPI CALCULATOR MEDIUM INTENSITY API			ABPI calculator
Gentamicin MEDINT	kg	1569.7		ABPI CALCULATOR MEDIUM INTENSITY API			ABPI calculator
Metoclopramide MEDINT	kg	1569.7		ABPI CALCULATOR MEDIUM INTENSITY API			ABPI calculator
Tramadol MEDINT	kg	1569.7		ABPI CALCULATOR MEDIUM INTENSITY API			ABPI calculator
Magnesium MEDINT	kg	1569.7		ABPI CALCULATOR MEDIUM INTENSITY API			ABPI calculator
Metaraminol MEDINT	kg	1569.7		ABPI CALCULATOR MEDIUM INTENSITY API			ABPI calculator
Hyoscine MEDINT	kg	1569.7		ABPI CALCULATOR MEDIUM INTENSITY API			ABPI calculator
Buscopan MEDINT	kg	1569.7		ABPI CALCULATOR MEDIUM INTENSITY API			ABPI calculator
Atracurium MEDINT	kg	1569.7		ABPI CALCULATOR MEDIUM INTENSITY API			ABPI calculator
Atropine MEDINT	kg	1569.7		ABPI CALCULATOR MEDIUM INTENSITY API			ABPI calculator
Adrenaline MEDINT	kg	1569.7		ABPI CALCULATOR MEDIUM INTENSITY API			ABPI calculator
Amiodarone MEDINT	kg	1569.7		ABPI CALCULATOR MEDIUM INTENSITY API			ABPI calculator
Calcium chloride MEDINT	kg	1569.7		ABPI CALCULATOR MEDIUM INTENSITY API			ABPI calculator
Diamorphine MEDINT	kg	1569.7		ABPI CALCULATOR MEDIUM INTENSITY API			ABPI calculator
Mitomycin C MEDINT	kg	1569.7		ABPI CALCULATOR MEDIUM INTENSITY API			ABPI calculator
Heparin MEDINT	kg	1569.7		ABPI CALCULATOR MEDIUM INTENSITY API			ABPI calculator
Pregabalin MEDINT	kg	1569.7		ABPI CALCULATOR MEDIUM INTENSITY API			ABPI calculator
Alfentanil MEDINT	kg	1569.7		ABPI CALCULATOR MEDIUM INTENSITY API			ABPI calculator
Paracetamol LOWINT	kg	627.879		ABPI CALCULATOR LOW INTENSITY API			ABPI calculator
Omeprazole LOWINT	kg	627.879		ABPI CALCULATOR LOW INTENSITY API			ABPI calculator
Cyclizine LOWINT	kg	627.879		ABPI CALCULATOR LOW INTENSITY API			ABPI calculator
Dexamethasone LOWINT	kg	627.879		ABPI CALCULATOR LOW INTENSITY API			ABPI calculator
Gentamicin LOWINT	kg	627.879		ABPI CALCULATOR LOW INTENSITY API			ABPI calculator
Metoclopramide LOWINT	kg	627.879		ABPI CALCULATOR LOW INTENSITY API			ABPI calculator
Tramadol LOWINT	kg	627.879		ABPI CALCULATOR LOW INTENSITY API			ABPI calculator
Magnesium LOWINT	kg	627.879		ABPI CALCULATOR LOW INTENSITY API			ABPI calculator
Metaraminol LOWINT	kg	627.879		ABPI CALCULATOR LOW INTENSITY API			ABPI calculator
Hyoscine LOWINT	kg	627.879		ABPI CALCULATOR LOW INTENSITY API			ABPI calculator
Buscopan LOWINT	kg	627.879		ABPI CALCULATOR LOW INTENSITY API			ABPI calculator
Atracurium LOWINT	kg	627.879		ABPI CALCULATOR LOW INTENSITY API			ABPI calculator
Atropine LOWINT	kg	627.879		ABPI CALCULATOR LOW INTENSITY API			ABPI calculator
Adrenaline LOWINT	kg	627.879		ABPI CALCULATOR LOW INTENSITY API			ABPI calculator
Amiodarone LOWINT	kg	627.879		ABPI CALCULATOR LOW INTENSITY API			ABPI calculator
Calcium chloride LOWINT	kg	627.879		ABPI CALCULATOR LOW INTENSITY API			ABPI calculator
Diamorphine LOWINT	kg	627.879		ABPI CALCULATOR LOW INTENSITY API			ABPI calculator
Mitomycin C LOWINT	kg	627.879		ABPI CALCULATOR LOW INTENSITY API			ABPI calculator
Heparin LOWINT	kg	627.879		ABPI CALCULATOR LOW INTENSITY API			ABPI calculator
Pregabalin LOWINT	kg	627.879		ABPI CALCULATOR LOW INTENSITY API			ABPI calculator
Alfentanil LOWINT	kg	627.879		ABPI CALCULATOR LOW INTENSITY API			ABPI calculator
Mitomycin C BIOINT	kg	22700		Budzinski et. al biopharmaceutical manufacture			Budzinski et. al
Neptune excl elec, waste, transport	kg	1.68187		Neptune LCA			Inventory available on request from Stryker corp
Neptune inc elec, ex waste, transport	kg	1.7521		Neptune LCA			Inventory available on request from Stryker corp
Per patient water consumption theatres		0.0548887		Trust energy consumption and floorplan, DEFRA			DEFRA/BEIS 2022
Per patient water consumption elective surg admission		0.151559		Trust energy consumption and floorplan, DEFRA			DEFRA/BEIS 2022
Per patient water consumption inpatient ward		0.151559		Trust energy consumption and floorplan, DEFRA			DEFRA/BEIS 2022
Per patient water consumption preop_assess		0.121247		Trust energy consumption and floorplan, DEFRA			DEFRA/BEIS 2022
Per patient water consumption path		0.0259553		Trust energy consumption and submeter, DEFRA			DEFRA/BEIS 2022
Per patient water consumption HSDU		0.00310165		Trust energy consumption and floorplan, DEFRA			DEFRA/BEIS 2022
Per patient gas consumption inpatient ward		1.17127		Trust energy consumption and floorplan, DEFRA			DEFRA/BEIS 2022
Per patient gas consumption path		0.518693		Trust energy consumption and submeter, DEFRA			DEFRA/BEIS 2022
Per patient gas consumption HSDU		0.11186		Trust energy consumption and floorplan, DEFRA			DEFRA/BEIS 2022
Per patient gas consumption HSDU PP6		0.11186		Trust energy consumption and floorplan, DEFRA			DEFRA/BEIS 2022
Per patient gas consumption theatres PP6		1.97954		Trust energy consumption and floorplan, DEFRA			DEFRA/BEIS 2022
Per patient gas consumption elective surg admission PP6		1.17127		Trust energy consumption and floorplan, DEFRA			DEFRA/BEIS 2022
Per patient gas consumption preop_assess PP6		0.504548		Trust energy consumption and floorplan, DEFRA			DEFRA/BEIS 2022
Per patient gas consumption HSDU PP5		0.134232		Trust energy consumption and floorplan, DEFRA			DEFRA/BEIS 2022
Per patient gas consumption theatres PP5		2.37545		Trust energy consumption and floorplan, DEFRA			DEFRA/BEIS 2022
Per patient gas consumption elective surg admission PP5		1.40553		Trust energy consumption and floorplan, DEFRA			DEFRA/BEIS 2022
Per patient gas consumption preop_assess PP5		0.605457		Trust energy consumption and floorplan, DEFRA			DEFRA/BEIS 2022
Per patient gas consumption HSDU PP7		0.0958802		Trust energy consumption and floorplan, DEFRA			DEFRA/BEIS 2022
Per patient gas consumption theatres PP7		1.69675		Trust energy consumption and floorplan, DEFRA			DEFRA/BEIS 2022
Per patient gas consumption elective surg admission PP7		1.00395		Trust energy consumption and floorplan, DEFRA			DEFRA/BEIS 2022
Per patient gas consumption preop_assess PP7		0.43247		Trust energy consumption and floorplan, DEFRA			DEFRA/BEIS 2022
Per patient gas consumption HSDU PP8		0.0838952		Trust energy consumption and floorplan, DEFRA			DEFRA/BEIS 2022
Per patient gas consumption theatres PP8		1.48466		Trust energy consumption and floorplan, DEFRA			DEFRA/BEIS 2022
Per patient gas consumption elective surg admission PP8		0.878454		Trust energy consumption and floorplan, DEFRA			DEFRA/BEIS 2022
Per patient gas consumption preop_assess PP8		0.378411		Trust energy consumption and floorplan, DEFRA			DEFRA/BEIS 2022
Per patient gas consumption HSDU PP9		0.0745735		Trust energy consumption and floorplan, DEFRA			DEFRA/BEIS 2022
Per patient gas consumption theatres PP9		1.3197		Trust energy consumption and floorplan, DEFRA			DEFRA/BEIS 2022
Per patient gas consumption elective surg admission PP9		0.780848		Trust energy consumption and floorplan, DEFRA			DEFRA/BEIS 2022
Per patient gas consumption preop_assess PP9		0.336365		Trust energy consumption and floorplan, DEFRA			DEFRA/BEIS 2022
Per patient electricity consumption inpatient ward		4.14839		Trust energy consumption and floorplan, DEFRA			DEFRA/BEIS 2022
Per patient electricity consumption path		1.52359		Trust energy consumption and submeter, DEFRA			DEFRA/BEIS 2022
Per patient electricity consumption HSDU		0.123486		Trust energy consumption and floorplan, DEFRA			DEFRA/BEIS 2022
Per patient electricity consumption HSDU PP6		0.123486		Trust energy consumption and floorplan, DEFRA			DEFRA/BEIS 2022
Per patient electricity consumption theatres PP6		7.01111		Trust energy consumption and floorplan, DEFRA			DEFRA/BEIS 2022
Per patient electricity consumption theatres PP6 DOUBLEINT		14.0222		Trust energy consumption and floorplan, DEFRA			DEFRA/BEIS 2022
Per patient electricity consumption elective surg admission PP6		4.14839		Trust energy consumption and floorplan, DEFRA			DEFRA/BEIS 2022
Per patient electricity consumption preop_assess PP6		1.787		Trust energy consumption and floorplan, DEFRA			DEFRA/BEIS 2022
Per patient electricity consumption HSDU PP5		0.148183		Trust energy consumption and floorplan, DEFRA			DEFRA/BEIS 2022
Per patient electricity consumption theatres PP5		8.41334		Trust energy consumption and floorplan, DEFRA			DEFRA/BEIS 2022
Per patient electricity consumption elective surg admission PP5		4.97807		Trust energy consumption and floorplan, DEFRA			DEFRA/BEIS 2022
Per patient electricity consumption preop_assess PP5		2.1444		Trust energy consumption and floorplan, DEFRA			DEFRA/BEIS 2022
Per patient electricity consumption HSDU PP7		0.105845		Trust energy consumption and floorplan, DEFRA			DEFRA/BEIS 2022
Per patient electricity consumption theatres PP7		6.00953		Trust energy consumption and floorplan, DEFRA			DEFRA/BEIS 2022
Per patient electricity consumption elective surg admission PP7		3.55576		Trust energy consumption and floorplan, DEFRA			DEFRA/BEIS 2022
Per patient electricity consumption preop_assess PP7		1.53171		Trust energy consumption and floorplan, DEFRA			DEFRA/BEIS 2022
Per patient electricity consumption HSDU PP8		0.0926146		Trust energy consumption and floorplan, DEFRA			DEFRA/BEIS 2022
Per patient electricity consumption theatres PP8		5.25834		Trust energy consumption and floorplan, DEFRA			DEFRA/BEIS 2022
Per patient electricity consumption elective surg admission PP8		3.11129		Trust energy consumption and floorplan, DEFRA			DEFRA/BEIS 2022
Per patient electricity consumption preop_assess PP8		1.34025		Trust energy consumption and floorplan, DEFRA			DEFRA/BEIS 2022
Per patient electricity consumption HSDU PP9		0.0823241		Trust energy consumption and floorplan, DEFRA			DEFRA/BEIS 2022
Per patient electricity consumption theatres PP9		4.67408		Trust energy consumption and floorplan, DEFRA			DEFRA/BEIS 2022
Per patient electricity consumption theatres PP9 DOUBLEINT		9.34815		Trust energy consumption and floorplan, DEFRA			DEFRA/BEIS 2022
Per patient electricity consumption elective surg admission PP9		2.76559		Trust energy consumption and floorplan, DEFRA			DEFRA/BEIS 2022
Per patient electricity consumption preop_assess PP9		1.19133		Trust energy consumption and floorplan, DEFRA			DEFRA/BEIS 2022
Staff travel preop_assessment PP		0.741271		Trust travel census and DEFRA 2022			DEFRA/BEIS 2022
Staff travel inpatient ward PP		3.70944		Trust travel census and DEFRA 2022			DEFRA/BEIS 2022
Staff travel pathology PP		0.706728		Trust travel census and DEFRA 2022			DEFRA/BEIS 2022
Patient travel preop_assessment		6.96986		Trust travel census and DEFRA 2022			DEFRA/BEIS 2022
Patient travel theatre/recovery		7.72955		Trust travel census and DEFRA 2022			DEFRA/BEIS 2022
Staff travel preop_assessment PP6		0.741271		Trust travel census and DEFRA 2022			DEFRA/BEIS 2022
Staff travel main theatre PP6		5.95712		Trust travel census and DEFRA 2022			DEFRA/BEIS 2022
Staff travel main recovery PP6		1.46008		Trust travel census and DEFRA 2022			DEFRA/BEIS 2022
Staff travel elective surg adm ward PP6		2.25269		Trust travel census and DEFRA 2022			DEFRA/BEIS 2022
Staff travel HSDU PP6		0.693538		Trust travel census and DEFRA 2022			DEFRA/BEIS 2022
Staff travel laundry PP6		0.0776426		Trust travel census and DEFRA 2022			DEFRA/BEIS 2022
Staff travel day-case theatre PP6		4.96427		Trust travel census and DEFRA 2022			DEFRA/BEIS 2022
Staff travel day-case ward/recovery PP6		2.33613		Trust travel census and DEFRA 2022			DEFRA/BEIS 2022
Staff travel preop_assessment PP5		0.755806		Trust travel census and DEFRA 2022			DEFRA/BEIS 2022
Staff travel main theatre PP5		7.12717		Trust travel census and DEFRA 2022			DEFRA/BEIS 2022
Staff travel main recovery PP5		1.69864		Trust travel census and DEFRA 2022			DEFRA/BEIS 2022
Staff travel elective surg adm ward PP5		2.42598		Trust travel census and DEFRA 2022			DEFRA/BEIS 2022
Staff travel HSDU PP5		0.700838		Trust travel census and DEFRA 2022			DEFRA/BEIS 2022
Staff travel laundry PP5		0.0776679		Trust travel census and DEFRA 2022			DEFRA/BEIS 2022
Staff travel day-case theatre PP5		5.92527		Trust travel census and DEFRA 2022			DEFRA/BEIS 2022
Staff travel day-case ward/recovery PP5		2.80335		Trust travel census and DEFRA 2022			DEFRA/BEIS 2022
Staff travel preop_assessment PP7		0.727285		Trust travel census and DEFRA 2022			DEFRA/BEIS 2022
Staff travel main theatre PP7		5.12088		Trust travel census and DEFRA 2022			DEFRA/BEIS 2022
Staff travel main recovery PP7		1.28843		Trust travel census and DEFRA 2022			DEFRA/BEIS 2022
Staff travel elective surg adm ward PP7		2.10251		Trust travel census and DEFRA 2022			DEFRA/BEIS 2022
Staff travel HSDU PP7		0.686388		Trust travel census and DEFRA 2022			DEFRA/BEIS 2022
Staff travel laundry PP7		0.0776173		Trust travel census and DEFRA 2022			DEFRA/BEIS 2022
Staff travel day-case theatre PP7		4.27434		Trust travel census and DEFRA 2022			DEFRA/BEIS 2022
Staff travel day-case ward/recovery PP7		2.00239		Trust travel census and DEFRA 2022			DEFRA/BEIS 2022
Staff travel preop_assessment PP8		0.713817		Trust travel census and DEFRA 2022			DEFRA/BEIS 2022
Staff travel main theatre PP8		4.49328		Trust travel census and DEFRA 2022			DEFRA/BEIS 2022
Staff travel main recovery PP8		1.15864		Trust travel census and DEFRA 2022			DEFRA/BEIS 2022
Staff travel elective surg adm ward PP8		1.97111		Trust travel census and DEFRA 2022			DEFRA/BEIS 2022
Staff travel HSDU PP8		0.679384		Trust travel census and DEFRA 2022			DEFRA/BEIS 2022
Staff travel laundry PP8		0.077592		Trust travel census and DEFRA 2022			DEFRA/BEIS 2022
Staff travel day-case theatre PP8		3.75449		Trust travel census and DEFRA 2022			DEFRA/BEIS 2022
Staff travel day-case ward/recovery PP8		1.7521		Trust travel census and DEFRA 2022			DEFRA/BEIS 2022
Staff travel preop_assessment PP9		0.700838		Trust travel census and DEFRA 2022			DEFRA/BEIS 2022
Staff travel main theatre PP9		4.00479		Trust travel census and DEFRA 2022			DEFRA/BEIS 2022
Staff travel main recovery PP9		1.05682		Trust travel census and DEFRA 2022			DEFRA/BEIS 2022
Staff travel elective surg adm ward PP9		1.85516		Trust travel census and DEFRA 2022			DEFRA/BEIS 2022
Staff travel HSDU PP9		0.672522		Trust travel census and DEFRA 2022			DEFRA/BEIS 2022
Staff travel laundry PP9		0.0775667		Trust travel census and DEFRA 2022			DEFRA/BEIS 2022
Staff travel day-case theatre PP9		3.34845		Trust travel census and DEFRA 2022			DEFRA/BEIS 2022
Staff travel day-case ward/recovery PP9		1.55742		Trust travel census and DEFRA 2022			DEFRA/BEIS 2022
transport, freight, sea, container ship, GLO				Ecoinvent			Ecoinvent
HGV 7.5-17t ave laden				DEFRA/BEIS 2022			DEFRA/BEIS 2022
HGV WTT 7.5-17t ave laden				DEFRA/BEIS 2022			DEFRA/BEIS 2022
Incineration and recycling transport emissions factor				DEFRA/BEIS 2022			DEFRA/BEIS 2022

## Sheet: Tab S3. Staff inventory
Table S3. Staff Inventory
Numbers revised up or down for sensitivity analysis according to theatre utilisation
SIX PATIENT LIST	6
	Elective surgical admissions ward					Theatre utilisation for sens analysis/ pts
	No. staff				No. pts
Staff member	Day	Staff/pt	Night	Staff/pt		5	7	8	9
Anaesthetist		0		0
Anaesthetic trainee		0		0
OPD		0		0
Surgeon		0		0
Trainee surgeon		0		0
Doctor		0		0
Physician's associate		0		0
Band 8 nursing		0		0
Band 7 nursing	1	0.0714286		0	14	13	15	16	17
Band 6 nursing	1	0.0714286		0	14	13	15	16	17
Band 5 nursing	1	0.0714286		0	14	13	15	16	17
Band 4 nursing	1	0.0714286		0	14	13	15	16	17
Band 3 nursing		0		0
Band 2 nursing	3	0.214286		0	14	13	15	16	17
Ward clerk	1	0.0714286		0	14	13	15	16	17
Housekeeping	1	0.0714286		0	14	13	15	16	17
Manager		0		0
QC/office		0		0
Technician		0		0
Staff per patient	0.642857		0
Total staff/patient	0.642857
Notes	This is for A and B bay - if C bay was open would be more
	Operating theatre
	No. staff				No. pts
Staff member	Day	Staff/pt	Night	Staff/pt
Anaesthetist	1	0.166667		0	6	5	7	8	9
Anaesthetic trainee	1	0.166667		0	6	5	7	8	9
OPD	1	0.166667		0	6	5	7	8	9
Surgeon	1	0.166667		0	6	5	7	8	9
Trainee surgeon	1	0.166667		0	6	5	7	8	9
Doctor		0		0
Physician's associate		0		0
Band 8 nursing	2	0.0333333		0	60	59	61	62	63
Band 7 nursing		0		0
Band 6 nursing	1	0.166667		0	6	5	7	8	9
Band 5 nursing	1	0.166667		0	6	5	7	8	9
Band 4 nursing		0		0
Band 3 nursing	3	0.5		0	6	5	7	8	9
Band 2 nursing		0		0
Ward clerk		0		0
Housekeeping		0		0
Manager		0		0
QC/office		0		0
Technician		0		0
Staff per patient	1.7		0
Total staff/patient	1.7
Notes
	Recovery
	No. staff				No. pts
Staff member	Day	Staff/pt	Night	Staff/pt
Anaesthetist		0		0
Anaesthetic trainee		0		0
OPD		0		0
Surgeon		0		0
Trainee surgeon		0		0
Doctor		0		0
Physician's associate		0		0
Band 8 nursing		0		0
Band 7 nursing	1	0.0166667		0	60	59	61	62	63
Band 6 nursing		0		0
Band 5 nursing	2	0.333333		0	6	5	7	8	9
Band 4 nursing		0		0
Band 3 nursing	4	0.0666667		0	60	59	61	62	63
Band 2 nursing		0		0
Ward clerk		0		0
Housekeeping		0		0
Manager		0		0
QC/office		0		0
Technician		0		0
Staff per patient	0.416667		0
Total staff/patient	0.416667
Notes	Nursing staff will sometimes double-up for high turnover urology lists
	Inpatient ward
	No. staff				No. pts
Staff member	Day	Staff/pt	Night	Staff/pt
Anaesthetist		0		0
Anaesthetic trainee		0		0
OPD		0		0
Surgeon	1	0.04		0	25
Trainee surgeon	1	0.04		0	25
Doctor	2	0.2		0	10
Physician's associate	1	0.1		0	10
Band 8 nursing		0		0
Band 7 nursing	1	0.0357143		0	28
Band 6 nursing	1	0.0357143	1	0.0357143	28
Band 5 nursing	3	0.107143	3	0.107143	28
Band 4 nursing		0		0
Band 3 nursing	2	0.0714286	2	0.0714286	28
Band 2 nursing	2	0.0714286	2	0.0714286	28
Ward clerk	1	0.0357143		0	28
Housekeeping	2	0.0357143		0	56
Manager		0		0
QC/office		0		0
Technician		0		0
Staff per patient	0.772857		0.285714
Total staff/patient	1.05857
Notes
	POAC
	No. staff				No. pts
Staff member	Day	Staff/pt	Night	Staff/pt
Anaesthetist		0		0
Anaesthetic trainee		0		0
OPD		0		0
Surgeon		0		0
Trainee surgeon		0		0
Doctor		0		0
Physician's associate		0		0
Band 8 nursing	1	0.0192308		0	52	51	53	54	55
Band 7 nursing		0		0
Band 6 nursing		0		0
Band 5 nursing	8	0.153846		0	52	51	53	54	55
Band 4 nursing		0		0
Band 3 nursing		0		0
Band 2 nursing		0		0
Ward clerk	1	0.0192308		0	52	51	53	54	55
Housekeeping	1	0.0192308		0	52	51	53	54	55
Manager		0		0
QC/office		0		0
Technician		0		0
Staff per patient	0.211538		0
Total staff/patient	0.211538
Notes
	HSDU
	No. staff				No. pts
Staff member	Day	Staff/pt	Night	Staff/pt
Anaesthetist		0		0
Anaesthetic trainee		0		0
OPD		0		0
Surgeon		0		0
Trainee surgeon		0		0
Doctor		0		0
Physician's associate		0		0
Band 8 nursing		0		0
Band 7 nursing		0		0
Band 6 nursing		0		0
Band 5 nursing		0		0
Band 4 nursing		0		0
Band 3 nursing		0		0
Band 2 nursing		0		0
Ward clerk		0		0
Housekeeping		0		0
Manager	1	0.0104167	1	0.0104167	96	95	97	98	99
QC/office	1	0.0104167		0	96	95	97	98	99
Technician	8	0.0833333	8	0.0833333	96	95	97	98	99
Staff per patient	0.104167		0.09375
Total staff/patient	0.197917
Notes
	Laundry
	No. staff				No. pts
Staff member	Day	Staff/pt	Night	Staff/pt
Anaesthetist		0		0
Anaesthetic trainee		0		0
OPD		0		0
Surgeon		0		0
Trainee surgeon		0		0
Doctor		0		0
Physician's associate		0		0
Band 8 nursing		0		0
Band 7 nursing		0		0
Band 6 nursing		0		0
Band 5 nursing		0		0
Band 4 nursing		0		0
Band 3 nursing		0		0
Band 2 nursing		0		0
Ward clerk		0		0
Housekeeping		0		0
Manager	6	0.00195503	2	0.000651678	3069
QC/office		0		0
Technician	30	0.00977517	30	0.00977517	3069
Staff per patient	0.0117302		0.0104268
Total staff/patient	0.0221571
Notes	RD&E beds 877, NDDH 423 beds, Derriford 900 beds, UHB 669 beds, community hospitals approx 200 (Exmouth, Honiton, Axminster, Tiverton, Cornwall CHs)
	Day-case theatres
	No. staff				No. pts
Staff member	Day	Staff/pt	Night	Staff/pt
Anaesthetist	1	0.166667		0	6	5	7	8	9
Anaesthetic trainee		0		0
OPD	1	0.166667		0	6	5	7	8	9
Surgeon	1	0.166667		0	6	5	7	8	9
Trainee surgeon	1	0.166667		0	6	5	7	8	9
Doctor		0		0
Physician's associate		0		0
Band 8 nursing		0		0
Band 7 nursing	1	0.0833333		0	12	11	13	14	15
Band 6 nursing	1	0.166667		0	6	6	7	8	9
Band 5 nursing		0		0
Band 4 nursing	1	0.166667		0	6	6	7	8	9
Band 3 nursing	2	0.333333		0	6	6	7	8	9
Band 2 nursing		0		0
Ward clerk		0		0
Housekeeping		0		0
Manager		0		0
QC/office		0		0
Technician		0		0
Staff per patient	1.41667		0
Total staff/patient	1.41667
Notes
	Day-case ward/recovery
	No. staff				No. pts
Staff member	Day	Staff/pt	Night	Staff/pt
Anaesthetist		0		0
Anaesthetic trainee		0		0
OPD		0		0
Surgeon		0		0
Trainee surgeon		0		0
Doctor		0		0
Physician's associate		0		0
Band 8 nursing		0		0
Band 7 nursing		0		0
Band 6 nursing		0		0
Band 5 nursing	3	0.5		0	6	5	7	8	9
Band 4 nursing		0		0
Band 3 nursing	1	0.166667		0	6	5	7	8	9
Band 2 nursing		0		0
Ward clerk		0		0
Housekeeping		0		0
Manager		0		0
QC/office		0		0
Technician		0		0
Staff per patient	0.666667		0
Total staff/patient	0.666667
Notes	Nurse follows the patient to theatre, accepts into recovery, and then returns to the ward with them

## Sheet: Tab S4. Travel Data
Table S4. Travel data
Travel data from trust travel census 2020, which described the modes of transport used by staff and patients to get to hospital, and the distances travelled
Patient travel										GHG emissions/CO2e
Mode	-	Frequency/%	Fraction	Relative distance per transport type/km	Round trip/ km	Factor 1	Type	Factor 2	Type	POAC	Surgery
Car	-	75	0.775595	13.5102	27.0203	0.17588	Med car unknown	0.04599	WTT med car	5.995	7.72955
Bus	-	11.7	0.120993	2.10758	4.21517	0.10778	Local bus not London	0.02868	WTT local bus not london	0.575202	-
Park&ride	-	5	0.0517063	0.900677	1.80135	0.17588	Med car unknown	0.04599	WTT med car	0.399666	-
Walk	-	3.3	0.0341262	0.594447	1.18889	0	No emissions	0	No emissions	0	-
Cycle	-	1.7	0.0175801	0.30623	0.61246	0	No emissions	0	No emissions	0	-
									Average per-patient GHG emissions/kgCO2e	6.96986	7.72955
Distance/miles	Average/ miles	Frequency/n	Fraction	Total dist/miles
up to 1	0.5	31667	0.0718866	15833.5
From 1-2	1.5	40486	0.0919065	60729
From 2-4	3	45564	0.103434	136692
From 4-10	7	117699	0.267186	823893
From 10-20	15	139657	0.317033	2094855
From 20+	25	65440	0.148554	1636000
			Mean one-way trip/miles	10.8237						x				x
			Mean one-way trip/km	17.4191
Staff travel										GHG emissions/CO2e
Mode	-	Frequency/%	Fraction	Relative distance per transport type/km	Round trip/ km	Factor 1	Type	Factor 2	Type	POAC	Elective surg adm ward	Main theatre	Main recovery	Inpatient ward	Day-case theatre	Day-case ward/ recovery	Pathology	HDSU	Laundry
Car	-	50.4	0.509606	5.64799	11.296	0.17588	Med car unknown	0.04599	WTT med car	2.50624	2.50624	2.50624	2.50624	2.50624	2.50624	2.50624	2.50624	2.50624	2.50624
Motorcycle	-	1.7	0.0171891	0.190508	0.381015	0.11355	Ave motorbike	0.03134	WTT ave motorbike	0.0552053	0.0552053	0.0552053	0.0552053	0.0552053	0.0552053	0.0552053	0.0552053	0.0552053	0.0552053
Bus	-	9.2	0.0930233	1.03098	2.06197	0.10778	Local bus not London	0.02868	WTT local bus not london	0.281376	0.281376	0.281376	0.281376	0.281376	0.281376	0.281376	0.281376	0.281376	0.281376
Park&ride	-	13.3	0.134479	1.49044	2.98089	0.17588	Med car unknown	0.04599	WTT med car	0.661369	0.661369	0.661369	0.661369	0.661369	0.661369	0.661369	0.661369	0.661369	0.661369
Walk	-	16.3	0.164813	1.82663	3.65327	0	No emissions	0	No emissions	0	0	0	0	0	0	0	0	0	0
Cycle	-	8	0.0808898	0.896507	1.79301	0	No emissions	0	No emissions	0	0	0	0	0	0	0	0	0	0
									Average per-staff member GHG emissions/kgCO2e	3.50419	3.50419	3.50419	3.50419	3.50419	3.50419	3.50419	3.50419	3.50419	3.50419
Distance/miles	Average/ miles	Frequency/n	Fraction	Total dist/miles					Average no. staff/patient (6 paient list = base case)	0.211538	0.642857	1.7	0.416667	1.05857	1.41667	0.666667	0.201681	0.197917	0.0221571
up to 1	0.5	1420	0.222187	710	0.222187				Ave per-patient GHG emissions/kgCO2e 6PTS	0.741271	2.25269	5.95712	1.46008	3.70944	4.96427	2.33613	0.706728	0.693538	0.0776426
From 1-2	1.5	1324	0.207166	1986	0.207166				Average no. staff/patient (5 paient list)	0.215686	0.692308	2.0339	0.484746	1.1197	1.69091	0.8	0.201681	0.2	0.0221643
From 2-4	3	673	0.105304	2019	0.105304				Ave per-patient GHG emissions/kgCO2e 5PTS	0.755806	2.42598	7.12717	1.69864	3.92363	5.92527	2.80335	0.706728	0.700838	0.0776679
From 4-10	7	1254	0.196213	8778	0.196213				Average no. staff/patient (7 paient list)	0.207547	0.6	1.46136	0.367681	1.03991	1.21978	0.571429	0.201681	0.195876	0.0221498
From 10-20	15	1248	0.195275	18720	0.195275				Ave per-patient GHG emissions/kgCO2e 7PTS	0.727285	2.10251	5.12088	1.28843	3.64404	4.27434	2.00239	0.706728	0.686388	0.0776173
From 20+	25	472	0.0738539	11800	0.0738539				Average no. staff/patient (8 paient list)	0.203704	0.5625	1.28226	0.330645	0.958557	1.07143	0.5	0.201681	0.193878	0.0221426
			Mean one-way trip/miles	6.88672					Ave per-patient GHG emissions/kgCO2e 8PTS	0.713817	1.97111	4.49328	1.15864	3.35897	3.75449	1.7521	0.706728	0.679384	0.077592
			Mean one-way trip/km	11.0831					Average no. staff/patient (9 paient list)	0.2	0.529412	1.14286	0.301587	0.916741	0.955556	0.444444	0.201681	0.191919	0.0221354
									Ave per-patient GHG emissions/kgCO2e 9PTS	0.700838	1.85516	4.00479	1.05682	3.21244	3.34845	1.55742	0.706728	0.672522	0.0775667

## Sheet: Tab S5.a-c Electricity
Table S5a-c. Electricity emissions by area.
	Electricity use/ kWh	Electricity use causing scope 1/2 emissions/ kWh	Emissions factor 1/ kgCO2e/kWh	Source	Emissions factor 2/ kgCO2e/kWh	Source	GHG emissions/ kgCO2e
Grid	4.68856e+06	4.68856e+06	0.19338	DEFRA/BEIS UK Electricity 2022	0.01769	DEFRA/BEIS UK electricity T&D 2022	989614
Solar	151391	0	-		-		0
Back up	141814	141814	0.25197	Backup generator emissions/ kWh			35732.9
CHP	9.16514e+06	9.16514e+06	0.410952	CHP generator emissions/ kWh electricity			3.76644e+06
Total	1.41469e+07	1.39955e+07	0.34238				4.79178e+06
Electricity use for main hospital site, excluding individual sub-metered areas
Area	Surface area/m2	% of total	Area attributable to annual urology theatre 1 activity	% of total	Electricity consumed inc solar/ kWh	Electricity excl solar/ kWh	Annual GHG emissions/ kgCO2e	Per-case GHG emissions/ kgCO2e	Note 1	Note 1
Total supplied	88156.5	1	452.883	0.00513726	72676.3	71898.6	24616.6
Theatre 1 and associated facilities	1106.98	0.012557	185.74	0.00210694	29806.7	29487.7	10096	7.01111	Shared theatre facilities areas divided by 10, because there are ten operating theatres in main site complex.	Urology annual theatre 1 activity modelled as being 6 cases per day, therefore 1440 annually if theatre running 5 days per week for 48 weeks
Elective surgical admissions ward	512.868	0.0058177	109.9	0.00124665	17636.3	17447.5	5973.68	4.14839	Four bay admissions ward on hospital area template is approx 75% of M part of theatre template	Theatre 1 estimated to comprise 6 of 28 beds in a given day, so attributable area reduced accordingly.
Inpatient ward	512.868	0.0058177	109.9	0.00124665	17636.3	17447.5	5973.68	4.14839	Four bay inpatient ward on hospital area template is approx 75% of M part of theatre template	Theatre 1 estimated to comprise 6 of 28 beds in a given day, so attributable area reduced accordingly.
POAC	410.294	0.00465416	47.3417	0.000537019	7597.15	7515.85	2573.28	1.787	Approximately 60% area of M template	Theatre 1 cases estimated to comprise 6 of 52 appointments in a given day, attributable area adjusted accordingly
Estimated electricity use to avoid double counting
Area	Annual GHG emissions/ kgCO2e	Per-case GHG emissions/ kgCO2e	Note 1	Note 2
HSDU	5973.68	0.123486	Estimate same energy requirement as elective surgical admissions ward, not accounting for energy for decon/sterilisation equipment	154801 sets reprocessed 2021-22. Each urology case responsible for around 3.2 of these (urology base set, bipolar resection set, +/- biopsy forceps or cluttons sounds)

## Sheet: Tab S6.a-b Gas
Table S6a & b. Gas emissions by area.
			Note
Energy Centre MTHW Boilers gas use/ kWh	6.98169e+06	-
CHP Heat gas use/ kWh	7.42244e+06	-	Emissions from this heat are accounted for through electricity generation
Carbon emission Factor/ kgCO2e/kWh	0.17073	0.03153	Onsite heat and steam and WTT onsite heat and steam, DEFRA/BEIS 2022
Total Heating Gas/ kWh	1.44041e+07	-
Total Heating CO2e emissions/ kgCO2e	1.19198e+06	-
Hospital area serviced/ m2	77669.3	-
Theatre 1 and associated facilities		Note
Area/m2	185.74
Annual GHG emissions due to gas/ kgCO2e	2850.54
Per-case GHG emissions/ kgCO2e	1.97954	Theatre 1 annual capacity = 1440 TURBTs
Method	Floor area apportionment
Elective surgical admissions ward
Area/m2	512.868
Area used for theatre 1/m2	109.9	6 of 28 beds modelled as being for theatre 1
Annual GHG emissions due to gas - th1 share/ kgCO2e	1686.63
Per-case GHG emissions/ kgCO2e	1.17127	Theatre 1 annual capacity = 1440 TURBTs
Method	Floor area apportionment
Inpatient ward
Area/m2	512.868
Area used for theatre 1/m2	109.9	6 of 28 beds modelled as being for theatre 1
Annual GHG emissions due to gas - th1 share/ kgCO2e	1686.63
Per-case GHG emissions/ kgCO2e	1.17127	Theatre 1 annual capacity = 1440 TURBTs
Method	Floor area apportionment
Preoperative assessment clinic
Area/m2	410.294
Area used for theatre 1/m2	47.3417	6 of 52 daily appointments modelled as for theatre 1
Annual GHG emissions due to gas - th1 share/ kgCO2e	726.549
Per-case GHG emissions/ kgCO2e	0.504548	Theatre 1 annual capacity = 1440 TURBTs
Method	Floor area apportionment
Pathology
Annual gas use/kWh	79499
Gas source	Mains to MTHW boilers
Annual GHG emissions due to gas/ kgCO2e	16079.5
Per-case GHG emissions/ kgCO2e	0.518693	31,000 pathology specimens processed annually
Method	Submeter reading
HSDU
Annual gas use/kWh		This excludes the gas use for sterilisation processes, which are accounted for within reprocessing emissions factors
Gas source	Mains to MTHW boilers
Annual GHG emissions due to gas/ kgCO2e	7870.95	Gas use for room heating assumed identical to elective surgical admissions ward
Per-case GHG emissions/ kgCO2e	0.162706	154801 sets reprocessed 2021-22. Each urology case responsible for around 3.2 of these (cystoscopy set, urology base set, bipolar resection set, +/- biosy forceps or cluttons sounds)
Method	Inference based on area

## Sheet: Tab S7.a-b Water
Table S7a & b. Water related emissions by area.
			Note
Main hospital water use/m3	75481	-
Return to sewer rate	0.83	-
Returned to sewer/m3	62649.2
Emissions factors/kgCO2e/m3	0.149	0.272	Water supply and water treatment factors, DEFRA/BEIS 2022
Water supply and treatment GHG emissions/kgCO2e	28287.3	-
Hospital area serviced/ m2	66474	-
Theatre 1		Note
Area/m2	185.74
Annual GHG emissions due to water/ kgCO2e	79.0397
Per-case GHG emissions/ kgCO2e	0.0548887	Theatre 1 annual capacity = 1440 TURBTs
Method	Floor area apportionment
Elective surgical admissions ward
Area/m2	512.868
Annual GHG emissions due to water/ kgCO2e	218.245	6 of 28 beds modelled as being for theatre 1
Per-case GHG emissions/ kgCO2e	0.151559	Theatre 1 annual capacity = 1440 TURBTs
Method	Floor area apportionment
Inpatient ward
Area/m2	512.868
Annual GHG emissions due to water/ kgCO2e	218.245	6 of 28 beds modelled as being for theatre 1
Per-case GHG emissions/ kgCO2e	0.151559	Theatre 1 annual capacity = 1440 TURBTs
Method	Floor area apportionment
Preoperative assessment clinic
Area/m2	410.294
Annual GHG emissions due to water/ kgCO2e	174.596	6 of 28 beds modelled as being for theatre 1
Per-case GHG emissions/ kgCO2e	0.121247	Theatre 1 annual capacity = 1440 TURBTs
Method	Floor area apportionment
Pathology
Annual water use/m3	1975
Return to sewer rate	0.95
Annual GHG emissions due to water/ kgCO2e	804.615
Per-case GHG emissions/ kgCO2e	0.0259553	31,000 pathology specimens processed annually
Method	Submeter reading
HSDU
Annual GHG emissions due to water/ kgCO2e	218.245	This excludes the water and steam use for sterilisation processes, which are accounted for within reprocessing emissions factors. General water use assumed identical to elective surgical admissions ward.
Per-case GHG emissions/ kgCO2e	0.00310165	154801 sets reprocessed 2021-22. Each urology case responsible for around 2.2 of these (urology base set, bipolar resection set, +/- biosy forceps or cluttons sounds)
Method	Inference based on area

## Sheet: Tab S8.a-b HSDU inventory
Table S8a & b. HSDU inventory and reprocessing emissions emissions.
	Manual Wash Sink	Dekomed washer/disinfector	BMM Weston autoclave	Note
Model	.	D32 Excel	P328i
List price/£	.	26918	67652.5
Number of trays	1	16	8
Tray area/cm^2	1200	1200	1200
Total tray area per machine/cm^2	1200	19200	9600
Cycle time/ mins	5 to 10	65	45
Electricity consumption/ Watts	.	2800	3340	Circulator pump from product spec, heating is from steam
Water consumption/ litres	25	27	920 L/hour
Steam consumption per cycle/iitres		32.5	47
Detergent used/ kg	0.075	0.12	N/A
Detergent type	Neutral pH	Neutral pH	N/A
Detergent cost per cycle	0.35	0.38	N/A
Detergent emissions factor/ kgCO2e/kg	3.3632	3.3632
Detergent emissions factor sources	non-ionic surfactant production, ethylene oxide derivate, GLO	non-ionic surfactant production, ethylene oxide derivate, GLO		EcoInvent V3.9
Detergent emissions	0.25224	0.403584
Electricity used per cycle/kWh		3.03333	2.505
Electricity emissions factor (DEFRA)		0.19338	0.19338	DEFRA/BEIS 2022
Electricity WTT		0.04625	0.04625	DEFRA/BEIS 2022
Electricity T&D		0.00423	0.00423	DEFRA/BEIS 2022
Electricity emissions per cycle/ kgCO2e		0.739709	0.610869
Water supply emissions factor/ kgCO2e/L	0.000149	0.000149	0.000149	DEFRA/BEIS 2022
Water treatment emissions factor/ kgCO2e/L	0.000272	0.000272	0.000272	DEFRA/BEIS 2022
Water emissions/ kgCO2e	0.010525	0.011367	0.29049
Steam use per cycle / kg		32.5	47
GHG emissions due to steam		4.75443	6.87564
Water temperature rise / K	30
Water heat capacity / J/mL/K	4.18
Energy to heat water/ kJ	3135
Gas energy to heat water/ kWh	0.870834			1kJ = 0.000277778 kWh
GHG to heat water/ kgCO2e	0.176144			DEFRA/BEIS 2022, Natural gas, kWh (Net CV)
Per cycle CO2/ kgCO2e	0.438909	5.90909	7.777
Note	Assume that one cycle would cover entire kit required for one case
	Fulton boiler (steam)	Note
Model	J series
Steam production per hour/ kg	960
Gas use per hour/ m^3	69.6
Gas emissions factor / kgCO2e/m^3	2.01574	DEFRA/BEIS 2022 natural gas /m^3
Gas GHG emissions per hour / kgCO2e	140.296
Water GHG emissions per hour / kgCO2e	0.14304	DEFRA/BEIS 2022 water supply
GHG emissions per kg steam/ kgCO2e/kg	0.14629
Washer/disinfector steam use per cycle / kg	32.5
Washer/disinfector GHG emissions due to steam per cycle/ kgCO2e	4.75443
Autoclave steam use per cycle / kg	47
Autoclave GHG emissions due to steam per cycle/ kgCO2e	6.87564

## Sheet: Tab S8.c HSDU inventory 
Table S8c. HSDU inventory and reprocessing emissions emissions.
Item / unit / set	Laryngeal mask airway (LMA), 1st generation	LMA, second generation (Proseal)		Reusable Laryngoscope
Components	LMA	LMA second gen	Laryngoscopy blade	Laryngoscope	Laryngoscope blade
Purpose	Ventilation	Ventilation		Intubation
Tray area/ cm^2	174	174		60
Approx. time to manually decontaminate/ mins	5	5		3
Typical PPE used to manually decontaminate	Gown, Apron, Gloves, Visor/Goggles	Gown, Apron, Gloves, Visor/Goggles		Gown, Apron, Gloves, Visor/Goggles
Roughly how many of these units could be manually decon'd before changing PPE?	Changed approx 3-4 times per shift	Changed approx 3-4 times per shift		Changed approx 3-4 times per shift
PPE GHG emissions/ kgCO2e	0.628527	0.628527		0.628527
PPE per wash cycle	0.0523772	0.0523772		0.0523772
Per set PPE GHG emissions/ kgCO2e	0.00209509	0.00209509		0.00209509
Detergent name for manual decon	Ecolab Sekusept	Ecolab Sekusept		Ecolab Sekusept
Approx detergent volume used for manual decon per unit/ litres	0.075l per sink	0.075l per sink		0.075l per sink
Number units that can fit per decon machine cycle	110	110		160
Approx time to perform inspection and packing	8	8		2
Packaging type and qty used e.g. Halyard, Steris, film	Paper bag, Peel Pouch SBS, label	Paper bag, Peel Pouch SBS, label		Peel Pouch SBS, Label
Typical PPE used for inspection and packing	Reusable theatre gown	Reusable theatre gown		Reusable theatre gown
Number units that can fit per autoclave cycle	40	40		80
Manual wash GHG emissions per set/ kgCO2e	0.0175563	0.0175563		0.0175563
Washer/ disinfector GHG emissions per set/ kgCO2e	0.053719	0.053719		0.0369318
Autoclave GHG emissions per set/ kgCO2e	0.194425	0.194425		0.0972125
Total reprocessing GHG emissions per set / kg CO2	0.267795	0.267795		0.153796
Items in set	1	1		1
Total reprocessing GHG emissions per item within set/ kgCO2e	0.267795	0.267795		0.153796
Item / unit / set	Bougie	Urology base set
Components	Bougie	Sponge holder rampley	Non-toothed forceps	Mayo scissors	Towel clips
Purpose	Intubaton	Surgery
Tray area/ cm^2	240	600
Approx. time to manually decontaminate/ mins	3	5
Typical PPE used to manually decontaminate	Gown, Apron, Gloves, Visor/Goggles	Gown, Apron, Gloves, Visor/Goggles
Roughly how many of these units could be manually decon'd before changing PPE?	Changed approx 3-4 times per shift	Changed approx 3-4 times per shift
PPE GHG emissions/ kgCO2e	0.628527	0.628527
PPE per wash cycle	0.0523772	0.0523772
Per set PPE GHG emissions/ kgCO2e	0.00209509	0.00838036
Detergent name for manual decon	Ecolab Sekusept	Ecolab Sekusept
Approx detergent volume used for manual decon per unit/ litres	0.075l per sink	0.075l per sink
Number units that can fit per decon machine cycle	80	32
Approx time to perform inspection and packing	5	15
Packaging type and qty used e.g. Halyard, Steris, film	Gussetted Reel, Label	2 x Steris Drape 100 x 100, Tray Liner, Label
Typical PPE used for inspection and packing	Reusable theatre gown	Reusable theatre gown
Number units that can fit per autoclave cycle	NOT STERILISED	16
Manual wash GHG emissions per set/ kgCO2e	0.0175563	0.0702254
Washer/ disinfector GHG emissions per set/ kgCO2e	0.0738636	0.184659
Autoclave GHG emissions per set/ kgCO2e	0	0.486062
Total reprocessing GHG emissions per set / kg CO2	0.0935151	0.749327
Items in set	1	4
Total reprocessing GHG emissions per item within set/ kgCO2e	0.0935151	0.187332
Item / unit / set	Cystoscopy set
Components	Cystoscope	Obturator	Bridge	Light lead
Purpose	Cystoscopy
Tray area/ cm^2	600
Approx. time to manually decontaminate/ mins	6
Typical PPE used to manually decontaminate	Gown, Apron, Gloves, Visor/Goggles
Roughly how many of these units could be manually decon'd before changing PPE?	Changed approx 3-4 times per shift
PPE GHG emissions/ kgCO2e	0.628527
PPE per wash cycle	0.0523772
Per set PPE GHG emissions/ kgCO2e	0.00838036
Detergent name for manual decon	Ecolab Sekusept
Approx detergent volume used for manual decon per unit/ litres	0.075l per sink
Number units that can fit per decon machine cycle	32
Approx time to perform inspection and packing	15
Packaging type and qty used e.g. Halyard, Steris, film	2 x Steris Drape 100 x 100, Tray Liner, Label
Typical PPE used for inspection and packing	Reusable theatre gown
Number units that can fit per autoclave cycle	16
Manual wash GHG emissions per set/ kgCO2e	0.0702254
Washer/ disinfector GHG emissions per set/ kgCO2e	0.184659
Autoclave GHG emissions per set/ kgCO2e	0.486062
Total reprocessing GHG emissions per set / kg CO2	0.749327
Items in set	4
Total reprocessing GHG emissions per item within set/ kgCO2e	0.187332
Item / unit / set	Bipolar resection set
Components	Swabs	Dunhill clips	Working element	Inner sheath	Outer sheath	Obturator	Bipolar lead	Ellik tap	Light lead
Purpose	Resection
Tray area/ cm^2	1200
Approx. time to manually decontaminate/ mins	8
Typical PPE used to manually decontaminate	Gown, Apron, Gloves, Visor/Goggles
Roughly how many of these units could be manually decon'd before changing PPE?	Changed approx 3-4 times per shift
PPE GHG emissions/ kgCO2e	0.628527
PPE per wash cycle	0.0523772
Per set PPE GHG emissions/ kgCO2e	0.0188558
Detergent name for manual decon	Ecolab Sekusept
Approx detergent volume used for manual decon per unit/ litres	0.075l per sink
Number units that can fit per decon machine cycle	16
Approx time to perform inspection and packing	20
Packaging type and qty used e.g. Halyard, Steris, film	2 x Steris Drape 130 x 150, Label
Typical PPE used for inspection and packing	Reusable theatre gown
Number units that can fit per autoclave cycle	8
Manual wash GHG emissions per set/ kgCO2e	0.158007
Washer/ disinfector GHG emissions per set/ kgCO2e	0.369318
Autoclave GHG emissions per set/ kgCO2e	0.972125
Total reprocessing GHG emissions per set / kg CO2	1.51831
Items in set	9
Total reprocessing GHG emissions per item within set/ kgCO2e	0.168701
Item / unit / set	Loop electrode reusable	Biopsy forceps	Cluttons sounds	Otis urethrotome
Components	Loop electrode	Biopsy forceps	Cluttons - different sizes	Adjustable unit	Blade	Note
Purpose	Resection	Cold cup biopsy	Urethral dilation	Urethrotomy
Tray area/ cm^2	24	600	600	600
Approx. time to manually decontaminate/ mins	5	2	2	3
Typical PPE used to manually decontaminate	Gown, Apron, Gloves, Visor/Goggles	Gown, Apron, Gloves, Visor/Goggles	Gown, Apron, Gloves, Visor/Goggles	Gown, Apron, Gloves, Visor/Goggles
Roughly how many of these units could be manually decon'd before changing PPE?	Changed approx 3-4 times per shift	Changed approx 3-4 times per shift	Changed approx 3-4 times per shift	Changed approx 3-4 times per shift
PPE GHG emissions/ kgCO2e	0.628527	0.628527	0.628527	0.628527		Reusable gown, nitrile gloves, LDPE apron
PPE per wash cycle	0.0523772	0.0523772	0.0523772	0.0523772		Assumed to change PPE 2 hourly, and manual wash to last 10 minutes
Per set PPE GHG emissions/ kgCO2e	0.00209509	0.00209509	0.00209509	0.00209509
Detergent name for manual decon	Ecolab Sekusept	Ecolab Sekusept	Ecolab Sekusept	Ecolab Sekusept
Approx detergent volume used for manual decon per unit/ litres	0.075l per sink	0.075l per sink	0.075l per sink	0.075l per sink
Number units that can fit per decon machine cycle	160	16	32	16
Approx time to perform inspection and packing	5	15	10	8
Packaging type and qty used e.g. Halyard, Steris, film	2 x Peel Pouch, Label	2 x Steris Drape 100 x 100, Tray Liner, Label	2 x Steris Drape 100 x 100, Tray Liner, Label	2 x Peel Pouch, Label
Typical PPE used for inspection and packing	Reusable theatre gown	Reusable theatre gown	Reusable theatre gown	Reusable theatre gown
Number units that can fit per autoclave cycle	40	8	16	40
Manual wash GHG emissions per set/ kgCO2e	0.0175563	0.0175563	0.0175563	0.0175563
Washer/ disinfector GHG emissions per set/ kgCO2e	0.0369318	0.369318	0.184659	0.369318
Autoclave GHG emissions per set/ kgCO2e	0.194425	0.972125	0.486062	0.194425
Total reprocessing GHG emissions per set / kg CO2	0.251008	1.36109	0.690373	0.583394
Items in set	1	1	1	1
Total reprocessing GHG emissions per item within set/ kgCO2e	0.251008	1.36109	0.690373	0.583394

[truncated: 1 more sheets: Fig S2a.b. SurgHeatMap]
